# Supplementary material for: Study of Terpenoid Synthesis and Prenyltransferase in Roots of Rehmannia glutinosa Based on iTRAQ Quantitative Proteomics
Source: Front Plant Sci. 2021 Aug 4;12:693758. doi: 10.3389/fpls.2021.693758 (PMC8371554; doi:10.3389/fpls.2021.693758)
Supplement: Supplementary file 2 [file Data_sheet_2.xls]

Pathway Name	Pathway ID	Pvalue	Pvalue_adjusted	Genes	Count	Pop Hit	List_Total	Background Genes	URL
Carbon metabolism	ath01200	5.71E-20	7.31E-18	LPD1|1;PGI1|1;CAC2|1;At2g20420|1;PGM1|1;NAD-ME1|1;PPC3|1;SHM4|1;MDH2|1;At1g56190|1;TRA2|1;PPC4|1;CAT2|1;GAPC2|1;SDH2-2|1;PKP3|1;GAPC1|1;FBA3|1;ENO3|1;GLO1|1;PDH-E1 ALPHA|1;CSY5|1;ACO3|1;GDCST|1;HXK2|1;NADP-ME3|1;CSY2|1;PDH2|1;IDH5|1;PGK3|1;At5g55070|1;GGAT2|1;At3g15020|1;SDH1-1|1;SHM3|1;ACG12|1;CICDH|1;E1 ALPHA|1;ENO2|1;CSY4|1;PPC1|1;EMB3003|1;OASC|1;IBR3|1;ASP2|1;PMDH1|1;ALAAT2|1;At5g13110|1;NAD…	169	262	1797	4805	http://www.kegg.jp/kegg-bin/show_pathway?ath01200/ath:AT1G48030%09pink/ath:AT4G24620%09pink/ath:AT5G35360%09pink/ath:AT2G20420%09pink/ath:AT1G09780%09pink/ath:AT2G13560%09pink/ath:AT3G14940%09pink/ath:AT4G13930%09pink/ath:AT5G43330%09pink/ath:AT1G56190%09pink/ath:AT5G13420%09pink/ath:AT1G68750%09pink/ath:AT4G35090%09pink/ath:AT1G13440%09pink/ath:AT5G40650%09pink/ath:AT1G32440%09pink/ath:AT3G04120…
Biosynthesis of amino acids	ath01230	2.79E-16	1.79E-14	PGM1|1;SAM1|1;SHM4|1;At1g56190|1;HISN4|1;ASP5|1;TRA2|1;At4g24830|1;DHQS|1;LYSA1|1;GAPC2|1;PKP3|1;GAPC1|1;FBA3|1;ENO3|1;At2g45300|1;GLN1-1|1;CSY5|1;ACO3|1;At1g44820|1;CSY2|1;IDH5|1;PGK3|1;GGAT2|1;AQI|1;SHM3|1;CICDH|1;P5CSA|1;AKHSDH2|1;ENO2|1;CSY4|1;OASC|1;ASP2|1;ALAAT2|1;IGPS|1;ALDH7B4|1;BCAT3|1;IDH1|1;MS2|1;OASA2|1;SAT3|1;PKP1|1;PAT|1;IIL1|1;At5g10920|1;SHM2|1;OMR1|1;PGDH1|1;ACO1|1;EMB3004|1;MCD7…	158	255	1797	4805	http://www.kegg.jp/kegg-bin/show_pathway?ath01230/ath:AT1G09780%09pink/ath:AT1G02500%09pink/ath:AT4G13930%09pink/ath:AT1G56190%09pink/ath:AT4G26900%09pink/ath:AT4G31990%09pink/ath:AT5G13420%09pink/ath:AT4G24830%09pink/ath:AT5G66120%09pink/ath:AT3G14390%09pink/ath:AT1G13440%09pink/ath:AT1G32440%09pink/ath:AT3G04120%09pink/ath:AT2G01140%09pink/ath:AT2G29560%09pink/ath:AT2G45300%09pink/ath:AT5G37600…
Proteasome	ath03050	6.57E-11	2.56E-09	RPN3A|1;PBF1|1;RPN1A|1;RPT1A|1;PBA1|1;RPN7|1;RPN2A|1;RPN10|1;PAD1|1;PAG1|1;RPN12A|1;RPN8B|1;PAC1|1;RPN5A|1;RPT2B|1;PBD1|1;RPT6A|1;RPT3|1;PBB1|1;PBE2|1;PAB2|1;RPT5A|1;PAB1|1;PA200|1;RPT4A|1;PAA2|1;RPN11|1;PBG1|1;PAE1|1;PAF1|1;PAD2|1;RPN2B|1;At3g53970|1;RPT4B|1;RPN9A|1;RPN5B|1;RPN9B|1;RPN6|1;RPT2A|1;PBE1|1;PBC1|1;RPN8A|1;RPT5B|1;PAF2|1;RPN3B|1;RPT6B|1	46	58	1797	4805	http://www.kegg.jp/kegg-bin/show_pathway?ath03050/ath:AT1G20200%09pink/ath:AT3G60820%09pink/ath:AT2G20580%09pink/ath:AT1G53750%09pink/ath:AT4G31300%09pink/ath:AT4G24820%09pink/ath:AT2G32730%09pink/ath:AT4G38630%09pink/ath:AT3G51260%09pink/ath:AT2G27020%09pink/ath:AT1G64520%09pink/ath:AT3G11270%09pink/ath:AT3G22110%09pink/ath:AT5G09900%09pink/ath:AT2G20140%09pink/ath:AT3G22630%09pink/ath:AT5G19990…
Glycolysis / Gluconeogenesis	ath00010	7.99E-11	2.56E-09	LPD1|1;PGI1|1;PGM1|1;At1g56190|1;GAPC2|1;PKP3|1;GAPC1|1;FBA3|1;ENO3|1;PDH-E1 ALPHA|1;At1g23190|1;HXK2|1;PDH2|1;PGK3|1;MJB24.14|1;ALDH3H1|1;E1 ALPHA|1;ENO2|1;EMB3003|1;PFP-ALPHA2|1;ALDH7B4|1;PGMP|1;PKP1|1;ACS|1;LPD2|1;PFP-BETA1|1;At1g54220|1;ALDH2B4|1;MCD7.8|1;At1g70730|1;PFK3|1;At3g52990|1;ALDH2B7|1;FBA8|1;PFP-BETA2|1;At3g13930|1;PGK1|1;IAR4|1;GAPCP2|1;At2g36580|1;ADH2|1;At3g17940|1;PFK2|1;At1g09…	78	117	1797	4805	http://www.kegg.jp/kegg-bin/show_pathway?ath00010/ath:AT1G48030%09pink/ath:AT4G24620%09pink/ath:AT1G09780%09pink/ath:AT1G56190%09pink/ath:AT1G13440%09pink/ath:AT1G32440%09pink/ath:AT3G04120%09pink/ath:AT2G01140%09pink/ath:AT2G29560%09pink/ath:AT1G01090%09pink/ath:AT1G23190%09pink/ath:AT2G19860%09pink/ath:AT5G50850%09pink/ath:AT1G79550%09pink/ath:AT5G57330%09pink/ath:AT1G44170%09pink/ath:AT1G59900…
Pyruvate metabolism	ath00620	7.49E-10	1.92E-08	LPD1|1;CAC2|1;NAD-ME1|1;PPC3|1;MDH2|1;GLX1|1;PPC4|1;PKP3|1;PDH-E1 ALPHA|1;GLX2-2|1;NADP-ME3|1;PDH2|1;At3g15020|1;ALDH3H1|1;E1 ALPHA|1;PPC1|1;EMB3003|1;PMDH1|1;At1g67280|1;ALDH7B4|1;NAD-ME2|1;PKP1|1;ACS|1;LPD2|1;At3g47520|1;At1g54220|1;At5g58330|1;ALDH2B4|1;At1g08110|1;MCD7.8|1;At3g52990|1;FUM1|1;At5g47720|1;ALDH2B7|1;AAT1|1;At3g13930|1;IAR4|1;NADP-ME4|1;At2g36580|1;E1-BETA-2|1;LTA2|1;DLD|1;IPMS1|…	59	84	1797	4805	http://www.kegg.jp/kegg-bin/show_pathway?ath00620/ath:AT1G48030%09pink/ath:AT5G35360%09pink/ath:AT2G13560%09pink/ath:AT3G14940%09pink/ath:AT5G43330%09pink/ath:AT1G11840%09pink/ath:AT1G68750%09pink/ath:AT1G32440%09pink/ath:AT1G01090%09pink/ath:AT3G10850%09pink/ath:AT5G25880%09pink/ath:AT5G50850%09pink/ath:AT3G15020%09pink/ath:AT1G44170%09pink/ath:AT1G59900%09pink/ath:AT1G53310%09pink/ath:AT1G34430…
Citrate cycle (TCA cycle)	ath00020	3.58E-08	7.64E-07	LPD1|1;At2g20420|1;MDH2|1;SDH2-2|1;PDH-E1 ALPHA|1;CSY5|1;ACO3|1;CSY2|1;PDH2|1;IDH5|1;At5g55070|1;At3g15020|1;SDH1-1|1;CICDH|1;E1 ALPHA|1;CSY4|1;EMB3003|1;PMDH1|1;ACLB-2|1;IDH1|1;At5g23250|1;MPA24.10|1;LPD2|1;ACO1|1;At3g47520|1;At1g54220|1;FUM1|1;At3g55410|1;At3g13930|1;IAR4|1;At5g14590|1;IDH3|1;E1-BETA-2|1;LTA2|1;IDH6|1;FUM2|1;LTA3|1;ACLA-3|1;ICDH|1;ACLA-2|1;At5g08300|1;ACO2|1;CSY3|1;PDH-E1 BETA|…	45	63	1797	4805	http://www.kegg.jp/kegg-bin/show_pathway?ath00020/ath:AT1G48030%09pink/ath:AT2G20420%09pink/ath:AT5G43330%09pink/ath:AT5G40650%09pink/ath:AT1G01090%09pink/ath:AT3G60100%09pink/ath:AT2G05710%09pink/ath:AT3G58750%09pink/ath:AT5G50850%09pink/ath:AT5G03290%09pink/ath:AT5G55070%09pink/ath:AT3G15020%09pink/ath:AT5G66760%09pink/ath:AT1G65930%09pink/ath:AT1G59900%09pink/ath:AT2G44350%09pink/ath:AT1G34430…
Metabolic pathways	ath01100	3.37E-07	6.16E-06	MPA1|1;LPD1|1;PGI1|1;MFP2|1;CAC2|1;PLDALPHA2|1;UGD2|1;At2g20420|1;PGM1|1;NAD-ME1|1;PPC3|1;SAM1|1;ALDH10A8|1;SHM4|1;SPS1|1;MDH2|1;At1g56190|1;HISN4|1;XYLA|1;ADK2|1;ASP5|1;TRA2|1;VHA-A|1;At5g51830|1;At4g24830|1;At1g74260|1;At3g47040|1;ARA1|1;PPC4|1;At5g08530|1;DHQS|1;LACS8|1;SUS4|1;HEXO1|1;CARB|1;LYSA1|1;AMPD|1;At5g52840|1;GAPC2|1;SDH2-2|1;PKP3|1;IPP1|1;GAPC1|1;PYRB|1;FBA3|1;At1g24360|1;BXL4|1;ENO3…	795	1906	1797	4805	http://www.kegg.jp/kegg-bin/show_pathway?ath01100/ath:AT1G63770%09pink/ath:AT1G48030%09pink/ath:AT4G24620%09pink/ath:AT3G06860%09pink/ath:AT5G35360%09pink/ath:AT1G52570%09pink/ath:AT3G29360%09pink/ath:AT2G20420%09pink/ath:AT1G09780%09pink/ath:AT2G13560%09pink/ath:AT3G14940%09pink/ath:AT1G02500%09pink/ath:AT1G74920%09pink/ath:AT4G13930%09pink/ath:AT5G20280%09pink/ath:AT5G43330%09pink/ath:AT1G56190…
Spliceosome	ath03040	5.09E-07	8.14E-06	HSP70-5|1;CLO|1;ALY1|1;UBA2A|1;MSJ1.11|1;At3g13224|1;At1g09760|1;RH40|1;RH2|1;At3g62310|1;HSP70-6|1;HSP70-10|1;PRP19B|1;HSP70-18|1;RSZ22A|1;CDC5|1;emb2444|1;CYP18-2|1;UBA2C|1;MED37C|1;SMD3B|1;LIS|1;RH20|1;RBG3|1;At1g14650|1;RH30|1;smB|1;ATO|1;HSP70-7|1;PRP31|1;ALY4|1;At2g47640|1;PRP8A|1;RH24|1;T32B20.g|1;T26I12.100|1;At3g18790|1;GFL|1;BRR2A|1;ABH1|1;PRP19A|1;At2g23930|1;At4g22380|1;RID1|1;At2g437…	105	192	1797	4805	http://www.kegg.jp/kegg-bin/show_pathway?ath03040/ath:AT1G16030%09pink/ath:AT1G06220%09pink/ath:AT5G59950%09pink/ath:AT3G56860%09pink/ath:AT5G64270%09pink/ath:AT3G13224%09pink/ath:AT1G09760%09pink/ath:AT3G06480%09pink/ath:AT3G19760%09pink/ath:AT3G62310%09pink/ath:AT4G24280%09pink/ath:AT5G09590%09pink/ath:AT2G33340%09pink/ath:AT1G56410%09pink/ath:AT2G24590%09pink/ath:AT1G09770%09pink/ath:AT2G18510…
Protein processing in endoplasmic reticulum	ath04141	1.07E-06	1.52E-05	CDC48D|1;SBT6.1|1;CNX1|1;PDIL1-2|1;PDIL1-4|1;HSP70-5|1;CRT2|1;PUX4|1;PDIL1-1|1;HSP90-1|1;PDIL2-1|1;HSP90-3|1;At2g40290|1;MED37A|1;HSP90-7|1;HSP90-6|1;RAD23A|1;SEC13B|1;RPN2|1;PDIL2-2|1;MED37F|1;SAR1A|1;At3g20920|1;At3g07100|1;PDIL1-6|1;At2g47970|1;CUL2|1;HSP70-6|1;HSP70-10|1;HSP70-17|1;SEC31B|1;OST1A|1;SKP1A|1;CEF|1;RAD23D|1;PDIL5-2|1;HSP70-18|1;At3g18860|1;UFD1|1;At3g63000|1;PSL5|1;OST1B|1;ERDJ2…	113	212	1797	4805	http://www.kegg.jp/kegg-bin/show_pathway?ath04141/ath:AT3G53230%09pink/ath:AT5G19660%09pink/ath:AT5G61790%09pink/ath:AT1G77510%09pink/ath:AT5G60640%09pink/ath:AT1G16030%09pink/ath:AT1G09210%09pink/ath:AT4G04210%09pink/ath:AT1G21750%09pink/ath:AT5G52640%09pink/ath:AT2G47470%09pink/ath:AT5G56010%09pink/ath:AT2G40290%09pink/ath:AT5G28540%09pink/ath:AT4G24190%09pink/ath:AT3G07770%09pink/ath:AT1G16190…
Arginine biosynthesis	ath00220	9.42E-06	1.10E-04	ASP5|1;At4g24830|1;GLN1-1|1;At1g44820|1;GGAT2|1;AQI|1;ASP2|1;ALAAT2|1;GDH1|1;At5g10920|1;GLN1-3|1;OTC|1;At4g17830|1;ALAAT1|1;GDH2|1;NAGK|1;At2g19940|1;ARGAH1|1;WIN1|1;At2g37500|1;ASP3|1;GLN2|1;URE|1;GLN1-4|1;ASP1|1;GGAT1|1	26	35	1797	4805	http://www.kegg.jp/kegg-bin/show_pathway?ath00220/ath:AT4G31990%09pink/ath:AT4G24830%09pink/ath:AT5G37600%09pink/ath:AT1G44820%09pink/ath:AT1G70580%09pink/ath:AT4G38220%09pink/ath:AT5G19550%09pink/ath:AT1G72330%09pink/ath:AT5G18170%09pink/ath:AT5G10920%09pink/ath:AT3G17820%09pink/ath:AT1G75330%09pink/ath:AT4G17830%09pink/ath:AT1G17290%09pink/ath:AT5G07440%09pink/ath:AT3G57560%09pink/ath:AT2G19940…
Alanine, aspartate and glutamate metabolism	ath00250	9.48E-06	1.10E-04	ASP5|1;At4g24830|1;CARB|1;PYRB|1;GLN1-1|1;GGAT2|1;AGT2|1;ASP2|1;ALAAT2|1;ALDH5F1|1;CARA|1;At1g36280|1;GDH1|1;At5g10920|1;NLP3|1;GLN1-3|1;ALDH12A1|1;ALAAT1|1;GDH2|1;PURA|1;POP2|1;GAD1|1;At3g08860|1;ASP3|1;GLN2|1;ASN3|1;GLT1|1;ASE2|1;GLN1-4|1;ASP1|1;GGAT1|1;ASN2|1;GAD4|1	33	48	1797	4805	http://www.kegg.jp/kegg-bin/show_pathway?ath00250/ath:AT4G31990%09pink/ath:AT4G24830%09pink/ath:AT1G29900%09pink/ath:AT3G20330%09pink/ath:AT5G37600%09pink/ath:AT1G70580%09pink/ath:AT4G39660%09pink/ath:AT5G19550%09pink/ath:AT1G72330%09pink/ath:AT1G79440%09pink/ath:AT3G27740%09pink/ath:AT1G36280%09pink/ath:AT5G18170%09pink/ath:AT5G10920%09pink/ath:AT5G12040%09pink/ath:AT3G17820%09pink/ath:AT5G62530…
Biosynthesis of secondary metabolites	ath01110	1.84E-05	1.96E-04	LPD1|1;PGI1|1;MFP2|1;CAC2|1;PLDALPHA2|1;At2g20420|1;PGM1|1;SAM1|1;SHM4|1;MDH2|1;At1g56190|1;HISN4|1;ASP5|1;TRA2|1;At4g24830|1;At1g74260|1;At3g47040|1;DHQS|1;LYSA1|1;AMPD|1;CAT2|1;GAPC2|1;SDH2-2|1;PKP3|1;IPP1|1;GAPC1|1;FBA3|1;ENO3|1;At5g28840|1;At2g45300|1;GLO1|1;PER16|1;PDH-E1 ALPHA|1;CSY5|1;ACO3|1;At1g44820|1;At1g23190|1;KCR1|1;GDCST|1;HXK2|1;GLDH|1;PED1|1;CSY2|1;PDH2|1;IDH5|1;PGK3|1;At5g55070|1…	457	1066	1797	4805	http://www.kegg.jp/kegg-bin/show_pathway?ath01110/ath:AT1G48030%09pink/ath:AT4G24620%09pink/ath:AT3G06860%09pink/ath:AT5G35360%09pink/ath:AT1G52570%09pink/ath:AT2G20420%09pink/ath:AT1G09780%09pink/ath:AT1G02500%09pink/ath:AT4G13930%09pink/ath:AT5G43330%09pink/ath:AT1G56190%09pink/ath:AT4G26900%09pink/ath:AT4G31990%09pink/ath:AT5G13420%09pink/ath:AT4G24830%09pink/ath:AT1G74260%09pink/ath:AT3G47040…
Glycine, serine and threonine metabolism	ath00260	3.35E-05	3.30E-04	LPD1|1;PGM1|1;ALDH10A8|1;SHM4|1;GDCST|1;GGAT2|1;SHM3|1;AGT2|1;AKHSDH2|1;ALDH7B4|1;MHK10.21|1;SHM2|1;LPD2|1;OMR1|1;PGDH1|1;TS1|1;PSP|1;PSAT2|1;SHM1|1;At4g12290|1;GLDP2|1;HSK|1;GLDP1|1;AKHSDH1|1;At3g08860|1;At3g08590|1;PGDH2|1;THA2|1;At1g14810|1;TSB1|1;PGDH3|1;ALDH10A9|1;At1g22170|1;HPR2|1;HPR|1;GGAT1|1;At2g24580|1;AK3|1;TSBtype2|1;F23N14_50|1;THA1|1;At3g50520|1;TRPA1|1;At5g22620|1	44	72	1797	4805	http://www.kegg.jp/kegg-bin/show_pathway?ath00260/ath:AT1G48030%09pink/ath:AT1G09780%09pink/ath:AT1G74920%09pink/ath:AT4G13930%09pink/ath:AT1G11860%09pink/ath:AT1G70580%09pink/ath:AT4G32520%09pink/ath:AT4G39660%09pink/ath:AT4G19710%09pink/ath:AT1G54100%09pink/ath:AT2G42490%09pink/ath:AT5G26780%09pink/ath:AT4G16155%09pink/ath:AT3G10050%09pink/ath:AT4G34200%09pink/ath:AT4G29840%09pink/ath:AT1G18640…
Glyoxylate and dicarboxylate metabolism	ath00630	8.59E-05	7.85E-04	LPD1|1;GLU1|1;SHM4|1;MDH2|1;CAT2|1;GLO1|1;GLN1-1|1;CSY5|1;ACO3|1;GDCST|1;CSY2|1;GGAT2|1;At3g15020|1;SHM3|1;CSY4|1;PMDH1|1;GLYR1|1;SHM2|1;LPD2|1;ACO1|1;At3g47520|1;GLN1-3|1;At5g47720|1;AAT1|1;GLO2|1;SHM1|1;FDH1|1;GLDP2|1;GLDP1|1;CAT3|1;At4g37560|1;CAT1|1;PGLP2|1;rbcL|1;GLN2|1;HPR2|1;ACO2|1;HPR|1;GLN1-4|1;RBCS-1A|1;GLO4|1;GGAT1|1;CSY3|1;PURU1|1	44	74	1797	4805	http://www.kegg.jp/kegg-bin/show_pathway?ath00630/ath:AT1G48030%09pink/ath:AT5G04140%09pink/ath:AT4G13930%09pink/ath:AT5G43330%09pink/ath:AT4G35090%09pink/ath:AT3G14420%09pink/ath:AT5G37600%09pink/ath:AT3G60100%09pink/ath:AT2G05710%09pink/ath:AT1G11860%09pink/ath:AT3G58750%09pink/ath:AT1G70580%09pink/ath:AT3G15020%09pink/ath:AT4G32520%09pink/ath:AT2G44350%09pink/ath:AT2G22780%09pink/ath:AT3G25530…
RNA transport	ath03013	1.89E-04	1.61E-03	KPNB1|1;EIF3B-2|1;A2|1;TIF4A-3|1;RANGAP2|1;At3g08943|1;At2g40290|1;ALY1|1;SEC13B|1;TIF4A-2|1;EIF(ISO)4G1|1;NUP155|1;NUP133|1;RH2|1;At3g15610|1;TIF3B1|1;EIF2 GAMMA|1;TIF3F1|1;At2g34970|1;TIF3E1|1;TIF3H1|1;NUP93A|1;EIF3G1|1;TIF3A1|1;At1g66070|1;TIF3D1|1;NMD3|1;PMRT15|1;TIF4A-1|1;At2g45640|1;TIF3I1|1;TIF3C1|1;PAB8|1;PSRP2|1;RAN3|1;EIF2B|1;NUP96|1;RAE1|1;XPO1|1;RANGAP1|1;UPF1|1;NUP205|1;ALY4|1;EIF4E1…	86	169	1797	4805	http://www.kegg.jp/kegg-bin/show_pathway?ath03013/ath:AT5G53480%09pink/ath:AT5G25780%09pink/ath:AT1G07920%09pink/ath:AT1G72730%09pink/ath:AT5G19320%09pink/ath:AT3G08943%09pink/ath:AT2G40290%09pink/ath:AT5G59950%09pink/ath:AT2G30050%09pink/ath:AT1G54270%09pink/ath:AT5G57870%09pink/ath:AT1G14850%09pink/ath:AT2G05120%09pink/ath:AT3G19760%09pink/ath:AT3G15610%09pink/ath:AT5G27640%09pink/ath:AT1G04170…
Pentose phosphate pathway	ath00030	3.02E-04	2.42E-03	PGI1|1;TRA2|1;FBA3|1;At1g23190|1;ACG12|1;PFP-ALPHA2|1;At5g13110|1;PGMP|1;PFP-BETA1|1;At1g17160|1;At1g70730|1;PFK3|1;EMB2024|1;At3g02360|1;FBA8|1;PFP-BETA2|1;TKL-2|1;PFK2|1;FBA6|1;TKL-1|1;PRS1|1;At5g41670|1;ACG9|1;PRS5|1;ALDH11A3|1;At3g49360|1;PFK5|1;At1g12230|1;At1g09420|1;PFK7|1;PFK1|1;FBA4|1;RPE|1;At1g13700|1;At3g01850|1	35	58	1797	4805	http://www.kegg.jp/kegg-bin/show_pathway?ath00030/ath:AT4G24620%09pink/ath:AT5G13420%09pink/ath:AT2G01140%09pink/ath:AT1G23190%09pink/ath:AT5G40760%09pink/ath:AT1G76550%09pink/ath:AT5G13110%09pink/ath:AT5G51820%09pink/ath:AT1G12000%09pink/ath:AT1G17160%09pink/ath:AT1G70730%09pink/ath:AT4G26270%09pink/ath:AT5G24400%09pink/ath:AT3G02360%09pink/ath:AT3G52930%09pink/ath:AT4G04040%09pink/ath:AT2G45290…
Amino sugar and nucleotide sugar metabolism	ath00520	3.66E-04	2.69E-03	GALAK|1;PGI1|1;UGD2|1;GAUT14|1;RGP1|1;At5g51830|1;ARA1|1;HEXO1|1;BXL4|1;At5g28840|1;ASD1|1;At1g23190|1;HXK2|1;PMI2|1;GER2|1;UGE2|1;RGP3|1;SQD1|1;DRT101|1;UXS5|1;PGMP|1;UXS3|1;UGP2|1;UGP1|1;USP|1;CHIB1|1;NRS/ER|1;At1g70730|1;AXS1|1;HEXO3|1;BXL5|1;CBR2|1;RGP4|1;At1g66430|1;UXS6|1;RHM1|1;At3g47540|1;GLCNAC1PUT1|1;GAUT8|1;UGE1|1;At3g59480|1;At1g50460|1;AXS2|1;At2g31390|1;RGP5|1;APS1|1;UGD3|1;CBR1|1;R…	70	135	1797	4805	http://www.kegg.jp/kegg-bin/show_pathway?ath00520/ath:AT3G10700%09pink/ath:AT4G24620%09pink/ath:AT3G29360%09pink/ath:AT5G15470%09pink/ath:AT3G02230%09pink/ath:AT5G51830%09pink/ath:AT4G16130%09pink/ath:AT3G55260%09pink/ath:AT5G64570%09pink/ath:AT5G28840%09pink/ath:AT3G10740%09pink/ath:AT1G23190%09pink/ath:AT2G19860%09pink/ath:AT1G67070%09pink/ath:AT1G17890%09pink/ath:AT4G23920%09pink/ath:AT3G08900…
Carbon fixation in photosynthetic organisms	ath00710	3.78E-04	2.69E-03	NAD-ME1|1;PPC3|1;MDH2|1;At1g56190|1;PPC4|1;GAPC2|1;GAPC1|1;FBA3|1;NADP-ME3|1;PGK3|1;GGAT2|1;At3g15020|1;PPC1|1;ASP2|1;PMDH1|1;ALAAT2|1;NAD-ME2|1;At3g47520|1;At5g58330|1;ALAAT1|1;FBA8|1;PGK1|1;NADP-ME4|1;GAPCP2|1;TKL-2|1;FBA6|1;TKL-1|1;GAPCP1|1;ASP3|1;TIM|1;rbcL|1;PPC2|1;FBA4|1;RBCS-1A|1;CTIMC|1;ASP1|1;GGAT1|1;RPE|1;PCKA|1;At3g01850|1	40	69	1797	4805	http://www.kegg.jp/kegg-bin/show_pathway?ath00710/ath:AT2G13560%09pink/ath:AT3G14940%09pink/ath:AT5G43330%09pink/ath:AT1G56190%09pink/ath:AT1G68750%09pink/ath:AT1G13440%09pink/ath:AT3G04120%09pink/ath:AT2G01140%09pink/ath:AT5G25880%09pink/ath:AT1G79550%09pink/ath:AT1G70580%09pink/ath:AT3G15020%09pink/ath:AT1G53310%09pink/ath:AT5G19550%09pink/ath:AT2G22780%09pink/ath:AT1G72330%09pink/ath:AT4G00570…
2-Oxocarboxylic acid metabolism	ath01210	5.07E-04	3.32E-03	ASP5|1;CSY5|1;ACO3|1;At1g44820|1;CSY2|1;IDH5|1;GGAT2|1;AQI|1;CICDH|1;CSY4|1;ASP2|1;ALAAT2|1;BCAT3|1;IDH1|1;IIL1|1;ACO1|1;At4g17830|1;ALAAT1|1;DHAD|1;At5g14590|1;NAGK|1;At2g19940|1;IDH3|1;WIN1|1;At2g37500|1;IMDH2|1;IPMS1|1;At3g58610|1;IDH6|1;ASP3|1;At2g31810|1;ICDH|1;At1g14810|1;ALS|1;IPMS2|1;ACO2|1;CYP83B1|1;ASP1|1;GGAT1|1;CSY3|1;AK3|1;At2g43090|1	42	74	1797	4805	http://www.kegg.jp/kegg-bin/show_pathway?ath01210/ath:AT4G31990%09pink/ath:AT3G60100%09pink/ath:AT2G05710%09pink/ath:AT1G44820%09pink/ath:AT3G58750%09pink/ath:AT5G03290%09pink/ath:AT1G70580%09pink/ath:AT4G38220%09pink/ath:AT1G65930%09pink/ath:AT2G44350%09pink/ath:AT5G19550%09pink/ath:AT1G72330%09pink/ath:AT3G49680%09pink/ath:AT4G35260%09pink/ath:AT4G13430%09pink/ath:AT4G35830%09pink/ath:AT4G17830…
Galactose metabolism	ath00052	5.19E-04	3.32E-03	AGAL1|1;At1g23190|1;HXK2|1;UGE2|1;AGAL3|1;PGMP|1;UGP2|1;UGP1|1;USP|1;At1g70730|1;PFK3|1;XYL2|1;At3g17940|1;PFK2|1;UGE1|1;At1g50460|1;At3g54440|1;RFS4|1;PFK5|1;RFS5|1;UGE4|1;BGAL2|1;HXK1|1;UGE5|1;PFK7|1;PFK1|1;BGAL17|1;RFS1|1;At1g47840|1;RFS2|1;T23J7.130|1;GOLS4|1;RFS6|1	33	55	1797	4805	http://www.kegg.jp/kegg-bin/show_pathway?ath00052/ath:AT5G08380%09pink/ath:AT1G23190%09pink/ath:AT2G19860%09pink/ath:AT4G23920%09pink/ath:AT3G56310%09pink/ath:AT5G51820%09pink/ath:AT3G03250%09pink/ath:AT5G17310%09pink/ath:AT5G52560%09pink/ath:AT1G70730%09pink/ath:AT4G26270%09pink/ath:AT3G45940%09pink/ath:AT3G17940%09pink/ath:AT5G47810%09pink/ath:AT1G12780%09pink/ath:AT1G50460%09pink/ath:AT3G54440…
Fatty acid degradation	ath00071	6.16E-04	3.75E-03	MFP2|1;LACS8|1;LACS6|1;PED1|1;ALDH3H1|1;IBR3|1;ALDH7B4|1;LACS9|1;ACX1.2|1;LACS4|1;ALDH2B4|1;AIM1|1;At5g47720|1;ACX3|1;ALDH2B7|1;AAT1|1;ACX4|1;ADH2|1;ACX1|1;AAE15|1;At5g42250|1;KAT1|1;AAE16|1;At1g64710|1;LACS7|1;ALDH3F1|1	26	41	1797	4805	http://www.kegg.jp/kegg-bin/show_pathway?ath00071/ath:AT3G06860%09pink/ath:AT2G04350%09pink/ath:AT3G05970%09pink/ath:AT2G33150%09pink/ath:AT1G44170%09pink/ath:AT3G06810%09pink/ath:AT1G54100%09pink/ath:AT1G77590%09pink/ath:AT2G35690%09pink/ath:AT4G23850%09pink/ath:AT3G48000%09pink/ath:AT4G29010%09pink/ath:AT5G47720%09pink/ath:AT1G06290%09pink/ath:AT1G23800%09pink/ath:AT5G48230%09pink/ath:AT3G51840…
Valine, leucine and isoleucine degradation	ath00280	9.59E-04	5.58E-03	LPD1|1;PED1|1;ALDH3H1|1;AGT2|1;IBR3|1;ALDH7B4|1;BCAT3|1;LPD2|1;ALDH2B4|1;MCCB|1;At5g47720|1;ALDH2B7|1;At4g16800|1;AAT1|1;IVD|1;CHY1|1;BCE2|1;At3g08860|1;AAE13|1;ALDH6B2|1;KAT1|1;MCCA|1;At1g06550|1;HMGS|1;At4g20930|1;At3g60510|1;At4g31810|1;HMGCL|1;ALDH3F1|1	29	48	1797	4805	http://www.kegg.jp/kegg-bin/show_pathway?ath00280/ath:AT1G48030%09pink/ath:AT2G33150%09pink/ath:AT1G44170%09pink/ath:AT4G39660%09pink/ath:AT3G06810%09pink/ath:AT1G54100%09pink/ath:AT3G49680%09pink/ath:AT4G16155%09pink/ath:AT3G48000%09pink/ath:AT4G34030%09pink/ath:AT5G47720%09pink/ath:AT1G23800%09pink/ath:AT4G16800%09pink/ath:AT5G48230%09pink/ath:AT3G45300%09pink/ath:AT5G65940%09pink/ath:AT3G06850…
Ascorbate and aldarate metabolism	ath00053	1.77E-03	9.88E-03	UGD2|1;At5g28840|1;MDAR2|1;GLDH|1;ALDH3H1|1;APXT|1;ALDH7B4|1;APX1|1;APXS|1;MDAR5|1;USP|1;ALDH2B4|1;APX6|1;ALDH2B7|1;VTC4|1;APX3|1;MDAR1|1;HISN7|1;UGD3|1;GLCAK1|1;LGALDH|1;At5g21105|1;APX2|1;ALDH3F1|1;UGD1|1	25	41	1797	4805	http://www.kegg.jp/kegg-bin/show_pathway?ath00053/ath:AT3G29360%09pink/ath:AT5G28840%09pink/ath:AT5G03630%09pink/ath:AT3G47930%09pink/ath:AT1G44170%09pink/ath:AT1G77490%09pink/ath:AT1G54100%09pink/ath:AT1G07890%09pink/ath:AT4G08390%09pink/ath:AT1G63940%09pink/ath:AT5G52560%09pink/ath:AT3G48000%09pink/ath:AT4G32320%09pink/ath:AT1G23800%09pink/ath:AT3G02870%09pink/ath:AT4G35000%09pink/ath:AT3G52880…
beta-Alanine metabolism	ath00410	2.97E-03	1.58E-02	ALDH3H1|1;IBR3|1;ALDH7B4|1;PYD1|1;MHK10.21|1;ALDH2B4|1;ALDH2B7|1;CHY1|1;SPDSYN1|1;PYD2|1;At4g12290|1;GAD1|1;ALDH6B2|1;SPMS|1;PYD3|1;At1g06550|1;At3g60510|1;At4g31810|1;PAO5|1;At4g04320|1;ALDH3F1|1;SPDSYN2|1;F23N14_50|1;GAD4|1	24	40	1797	4805	http://www.kegg.jp/kegg-bin/show_pathway?ath00410/ath:AT1G44170%09pink/ath:AT3G06810%09pink/ath:AT1G54100%09pink/ath:AT3G17810%09pink/ath:AT2G42490%09pink/ath:AT3G48000%09pink/ath:AT1G23800%09pink/ath:AT5G65940%09pink/ath:AT1G23820%09pink/ath:AT5G12200%09pink/ath:AT4G12290%09pink/ath:AT5G17330%09pink/ath:AT2G14170%09pink/ath:AT5G53120%09pink/ath:AT5G64370%09pink/ath:AT1G06550%09pink/ath:AT3G60510…
Propanoate metabolism	ath00640	3.37E-03	1.72E-02	LPD1|1;CAC2|1;At2g20420|1;IBR3|1;ACS|1;At5g23250|1;LPD2|1;At5g47720|1;AAT1|1;CHY1|1;BCE2|1;CAC3|1;ALDH6B2|1;BCCP1|1;At1g06550|1;At5g08300|1;dl4665w|1;At3g60510|1;At4g31810|1;At4g04320|1	20	32	1797	4805	http://www.kegg.jp/kegg-bin/show_pathway?ath00640/ath:AT1G48030%09pink/ath:AT5G35360%09pink/ath:AT2G20420%09pink/ath:AT3G06810%09pink/ath:AT5G36880%09pink/ath:AT5G23250%09pink/ath:AT4G16155%09pink/ath:AT5G47720%09pink/ath:AT5G48230%09pink/ath:AT5G65940%09pink/ath:AT3G06850%09pink/ath:AT2G38040%09pink/ath:AT2G14170%09pink/ath:AT5G16390%09pink/ath:AT1G06550%09pink/ath:AT5G08300%09pink/ath:AT4G17260…
Endocytosis	ath04144	3.72E-03	1.83E-02	At1g15130|1;PLDALPHA2|1;HSP70-5|1;DRP2B|1;RABG3B|1;ALPHA-ADR|1;PLDDELTA|1;HSP70-6|1;HSP70-10|1;BIG1|1;VPS20.2|1;CHC1|1;RABG3F|1;HSP70-18|1;PLDALPHA1|1;VPS35A|1;AP2M|1;T17J13.250|1;BIG2|1;RABE1C|1;CHC2|1;RABA2A|1;SNX1|1;ERD7|1;MMN10.12|1;MED37C|1;ARFA1F|1;ALPHAC-AD|1;RABA4A|1;At1g34220|1;EPSIN3|1;HSP70-7|1;VPS25|1;SKD1|1;VPS32.1|1;At4g35730|1;PIP5K6|1;BIG3|1;VPS45|1;VPS26A|1;ELCL|1;AP17|1;DRP2A|1;…	69	142	1797	4805	http://www.kegg.jp/kegg-bin/show_pathway?ath04144/ath:AT1G15130%09pink/ath:AT1G52570%09pink/ath:AT1G16030%09pink/ath:AT1G59610%09pink/ath:AT1G22740%09pink/ath:AT5G22770%09pink/ath:AT4G35790%09pink/ath:AT4G24280%09pink/ath:AT5G09590%09pink/ath:AT4G38200%09pink/ath:AT5G09260%09pink/ath:AT3G11130%09pink/ath:AT3G18820%09pink/ath:AT1G56410%09pink/ath:AT3G15730%09pink/ath:AT2G17790%09pink/ath:AT5G46630…
Butanoate metabolism	ath00650	5.60E-03	2.65E-02	ALDH5F1|1;GLYR1|1;At5g47720|1;AAT1|1;POP2|1;GAD1|1;At2g31810|1;At3g15290|1;ALS|1;HMGS|1;HMGCL|1;GAD4|1	12	17	1797	4805	http://www.kegg.jp/kegg-bin/show_pathway?ath00650/ath:AT1G79440%09pink/ath:AT3G25530%09pink/ath:AT5G47720%09pink/ath:AT5G48230%09pink/ath:AT3G22200%09pink/ath:AT5G17330%09pink/ath:AT2G31810%09pink/ath:AT3G15290%09pink/ath:AT3G48560%09pink/ath:AT4G11820%09pink/ath:AT2G26800%09pink/ath:AT2G02010%09pink
Lysine biosynthesis	ath00300	1.08E-02	4.77E-02	LYSA1|1;AKHSDH2|1;ALDH7B4|1;DAP|1;DAPB2|1;DHDPS1|1;DAPF|1;AKHSDH1|1;DHDPS2|1;At1g14810|1;AK3|1	11	16	1797	4805	http://www.kegg.jp/kegg-bin/show_pathway?ath00300/ath:AT3G14390%09pink/ath:AT4G19710%09pink/ath:AT1G54100%09pink/ath:AT4G33680%09pink/ath:AT3G59890%09pink/ath:AT3G60880%09pink/ath:AT3G53580%09pink/ath:AT1G31230%09pink/ath:AT2G45440%09pink/ath:AT1G14810%09pink/ath:AT3G02020%09pink
Fatty acid metabolism	ath01212	1.11E-02	4.77E-02	MFP2|1;CAC2|1;LACS8|1;At1g24360|1;KCR1|1;LACS6|1;PED1|1;FAB2|1;KAS1|1;At1g62640|1;IBR3|1;LACS9|1;ACX1.2|1;EMB3147|1;LACS4|1;AIM1|1;At5g47720|1;ACX3|1;AAT1|1;MOD1|1;ACX4|1;At5g10160|1;ACX1|1;CAC3|1;AAE15|1;At2g22230|1;BCCP1|1;KAT1|1;AAE16|1;ECR|1;KAS2|1;F27H5_130|1;At3g45770|1;S-ACP-DES5|1;LACS7|1;S-ACP-DES1|1	36	70	1797	4805	http://www.kegg.jp/kegg-bin/show_pathway?ath01212/ath:AT3G06860%09pink/ath:AT5G35360%09pink/ath:AT2G04350%09pink/ath:AT1G24360%09pink/ath:AT1G67730%09pink/ath:AT3G05970%09pink/ath:AT2G33150%09pink/ath:AT2G43710%09pink/ath:AT5G46290%09pink/ath:AT1G62640%09pink/ath:AT3G06810%09pink/ath:AT1G77590%09pink/ath:AT2G35690%09pink/ath:AT2G30200%09pink/ath:AT4G23850%09pink/ath:AT4G29010%09pink/ath:AT5G47720…
One carbon pool by folate	ath00670	1.12E-02	4.77E-02	SHM4|1;GDCST|1;SHM3|1;THFS|1;SHM2|1;At2g35040|1;SHM1|1;5FCL|1;MTHFR2|1;THY-1|1;PUR3|1;MTHFR1|1;PURU1|1	13	20	1797	4805	http://www.kegg.jp/kegg-bin/show_pathway?ath00670/ath:AT4G13930%09pink/ath:AT1G11860%09pink/ath:AT4G32520%09pink/ath:AT1G50480%09pink/ath:AT5G26780%09pink/ath:AT2G35040%09pink/ath:AT4G37930%09pink/ath:AT5G13050%09pink/ath:AT2G44160%09pink/ath:AT2G16370%09pink/ath:AT1G31220%09pink/ath:AT3G59970%09pink/ath:AT5G47435%09pink
Ribosome biogenesis in eukaryotes	ath03008	1.37E-02	5.59E-02	CDC48C|1;At3g22980|1;MED36A|1;At1g43860|1;EIF6-2|1;NMD3|1;NOP5-2|1;At4g28200|1;At4g04940|1;RAN3|1;At3g12860|1;NOP56|1;XPO1|1;CBF5|1;At1g10490|1;FIB3|1;XPO1B|1;CKA1|1;At2g26970|1;At1g50920|1;At4g22380|1;NOP5-1|1;At3g03920|1;PDE318|1;LSG1-1|1;At5g15750|1;MEE6.26|1;SDN4|1;At1g06720|1;At2g46230|1;CKA4|1;XRN3|1;At5g08180|1;T12P18.20|1;XRN4|1;MED36B|1;CKA2|1;At1g63810|1;At2g21440|1;At5g22100|1;At5g1124…	49	101	1797	4805	http://www.kegg.jp/kegg-bin/show_pathway?ath03008/ath:AT3G01610%09pink/ath:AT3G22980%09pink/ath:AT4G25630%09pink/ath:AT1G43860%09pink/ath:AT3G55620%09pink/ath:AT2G03820%09pink/ath:AT3G05060%09pink/ath:AT4G28200%09pink/ath:AT4G04940%09pink/ath:AT5G55190%09pink/ath:AT3G12860%09pink/ath:AT1G56110%09pink/ath:AT5G17020%09pink/ath:AT3G57150%09pink/ath:AT1G10490%09pink/ath:AT5G52490%09pink/ath:AT3G03110…
Fructose and mannose metabolism	ath00051	1.40E-02	5.59E-02	XYLA|1;At5g51830|1;FBA3|1;HXK2|1;PMI2|1;GER2|1;PFP-ALPHA2|1;SDH|1;PFP-BETA1|1;At3g17770|1;PFK3|1;At1g66430|1;FBA8|1;PFP-BETA2|1;PFK2|1;At3g59480|1;At1g50460|1;FBA6|1;At2g31390|1;TIM|1;PFK5|1;CYT1|1;F9E10.24|1;HXK1|1;PFK7|1;MAN7|1;PFK1|1;PMM|1;FBA4|1;CTIMC|1;At1g47840|1;MUR1|1;FKFBP|1	33	64	1797	4805	http://www.kegg.jp/kegg-bin/show_pathway?ath00051/ath:AT5G57655%09pink/ath:AT5G51830%09pink/ath:AT2G01140%09pink/ath:AT2G19860%09pink/ath:AT1G67070%09pink/ath:AT1G17890%09pink/ath:AT1G76550%09pink/ath:AT5G51970%09pink/ath:AT1G12000%09pink/ath:AT3G17770%09pink/ath:AT4G26270%09pink/ath:AT1G66430%09pink/ath:AT3G52930%09pink/ath:AT4G04040%09pink/ath:AT5G47810%09pink/ath:AT3G59480%09pink/ath:AT1G50460…
Phagosome	ath04145	1.89E-02	7.34E-02	CNX1|1;TUBB7|1;TUBA6|1;VHA-A|1;CRT2|1;RABG3B|1;VHA-C|1;VHA-E1|1;TUBB3|1;RABG3F|1;VHA-a3|1;VHA-H|1;VHA-D|1;VHA-G1|1;TUBB8|1;At1g78720|1;VHA-B3|1;VHA-B2|1;TUBA3|1;TUBB1|1;TUBA4|1;VHA-d1|1;VHA-d2|1;VHA-E3|1;CRT3|1;TUBB6|1;VHA-a1|1;TUBB4|1;TUBB5|1;ARAC3|1;SEC22|1;FAB1A|1;SYP23|1;VHA-a2|1;VHA-F|1;VHA-c5|1;CRT1|1;T8B10_200|1;ARAC11|1;VHA-c''2|1;ARAC5|1;At1g29310|1	42	86	1797	4805	http://www.kegg.jp/kegg-bin/show_pathway?ath04145/ath:AT5G61790%09pink/ath:AT2G29550%09pink/ath:AT4G14960%09pink/ath:AT1G78900%09pink/ath:AT1G09210%09pink/ath:AT1G22740%09pink/ath:AT1G12840%09pink/ath:AT4G11150%09pink/ath:AT5G62690%09pink/ath:AT3G18820%09pink/ath:AT4G39080%09pink/ath:AT3G42050%09pink/ath:AT3G58730%09pink/ath:AT3G01390%09pink/ath:AT5G23860%09pink/ath:AT1G78720%09pink/ath:AT1G20260…
Synthesis and degradation of ketone bodies	ath00072	1.95E-02	7.35E-02	At5g47720|1;AAT1|1;HMGS|1;HMGCL|1	4	4	1797	4805	http://www.kegg.jp/kegg-bin/show_pathway?ath00072/ath:AT5G47720%09pink/ath:AT5G48230%09pink/ath:AT4G11820%09pink/ath:AT2G26800%09pink
Oxidative phosphorylation	ath00190	2.54E-02	9.30E-02	AHA11|1;VHA-A|1;At5g08530|1;At5g52840|1;SDH2-2|1;At3g52300|1;VHA-C|1;SDH1-1|1;ATPA|1;ATPC|1;At5g13450|1;VHA-E1|1;At5g08670|1;CYC12|1;PPA4|1;EMB1467|1;VHA-a3|1;At5g08680|1;AHA7|1;At5g47030|1;PPA6|1;VHA-H|1;VHA-D|1;At2g20360|1;VHA-G1|1;AHA5|1;At4g02580|1;CIB22|1;AHA6|1;At5g11770|1;At3g03100|1;QCR7-2|1;At2g33220|1;At2g19680|1;AVP1|1;At1g79010|1;AHA4|1;VHA-B3|1;COX5B-2|1;VHA-B2|1;NAD7|1;VHA-d1|1;VHA-…	73	162	1797	4805	http://www.kegg.jp/kegg-bin/show_pathway?ath00190/ath:AT5G62670%09pink/ath:AT1G78900%09pink/ath:AT5G08530%09pink/ath:AT5G52840%09pink/ath:AT5G40650%09pink/ath:AT3G52300%09pink/ath:AT1G12840%09pink/ath:AT5G66760%09pink/ath:ArthMp100%09pink/ath:AT2G33040%09pink/ath:AT5G13450%09pink/ath:AT4G11150%09pink/ath:AT5G08670%09pink/ath:AT5G40810%09pink/ath:AT3G53620%09pink/ath:AT5G37510%09pink/ath:AT4G39080…
Other glycan degradation	ath00511	3.50E-02	1.21E-01	HEXO1|1;At3g26720|1;HEXO3|1;At3g54440|1;At5g49900|1;At5g13980|1;BGAL2|1;BGAL17|1;FUC1|1;FUC95A|1;At5g61540|1	11	18	1797	4805	http://www.kegg.jp/kegg-bin/show_pathway?ath00511/ath:AT3G55260%09pink/ath:AT3G26720%09pink/ath:AT1G65590%09pink/ath:AT3G54440%09pink/ath:AT5G49900%09pink/ath:AT5G13980%09pink/ath:AT3G52840%09pink/ath:AT1G72990%09pink/ath:AT2G28100%09pink/ath:AT4G34260%09pink/ath:AT5G61540%09pink
Histidine metabolism	ath00340	3.50E-02	1.21E-01	HISN4|1;ALDH3H1|1;ALDH7B4|1;ALDH2B4|1;HISN8|1;ALDH2B7|1;HISN6B|1;HISN7|1;HISN2|1;HISN1B|1;ALDH3F1|1	11	18	1797	4805	http://www.kegg.jp/kegg-bin/show_pathway?ath00340/ath:AT4G26900%09pink/ath:AT1G44170%09pink/ath:AT1G54100%09pink/ath:AT3G48000%09pink/ath:AT5G63890%09pink/ath:AT1G23800%09pink/ath:AT1G71920%09pink/ath:AT4G39120%09pink/ath:AT1G31860%09pink/ath:AT1G09795%09pink/ath:AT4G36250%09pink
Fatty acid biosynthesis	ath00061	3.62E-02	1.22E-01	CAC2|1;LACS8|1;At1g24360|1;LACS6|1;FAB2|1;KAS1|1;At1g62640|1;LACS9|1;EMB3147|1;LACS4|1;MOD1|1;At5g10160|1;CAC3|1;AAE15|1;At2g22230|1;BCCP1|1;AAE16|1;KAS2|1;S-ACP-DES5|1;LACS7|1;S-ACP-DES1|1	21	40	1797	4805	http://www.kegg.jp/kegg-bin/show_pathway?ath00061/ath:AT5G35360%09pink/ath:AT2G04350%09pink/ath:AT1G24360%09pink/ath:AT3G05970%09pink/ath:AT2G43710%09pink/ath:AT5G46290%09pink/ath:AT1G62640%09pink/ath:AT1G77590%09pink/ath:AT2G30200%09pink/ath:AT4G23850%09pink/ath:AT2G05990%09pink/ath:AT5G10160%09pink/ath:AT2G38040%09pink/ath:AT4G14070%09pink/ath:AT2G22230%09pink/ath:AT5G16390%09pink/ath:AT3G23790…
Lysine degradation	ath00310	6.43E-02	2.11E-01	At5g55070|1;ALDH3H1|1;ALDH7B4|1;MPA24.10|1;ALDH2B4|1;At5g47720|1;ALDH2B7|1;At3g55410|1;AAT1|1;SUVH3|1;SUVH1|1;At2g24580|1;LKR/SDH|1;ALDH3F1|1	14	26	1797	4805	http://www.kegg.jp/kegg-bin/show_pathway?ath00310/ath:AT5G55070%09pink/ath:AT1G44170%09pink/ath:AT1G54100%09pink/ath:AT5G65750%09pink/ath:AT3G48000%09pink/ath:AT5G47720%09pink/ath:AT1G23800%09pink/ath:AT3G55410%09pink/ath:AT5G48230%09pink/ath:AT1G73100%09pink/ath:AT5G04940%09pink/ath:AT2G24580%09pink/ath:AT4G33150%09pink/ath:AT4G36250%09pink
Cysteine and methionine metabolism	ath00270	6.73E-02	2.14E-01	SAM1|1;MDH2|1;ASP5|1;SAHH2|1;GSH1|1;MTK|1;At3g15020|1;AGT2|1;AKHSDH2|1;OASC|1;ASP2|1;PMDH1|1;ARD3|1;BCAT3|1;MS2|1;OASA2|1;SAT3|1;At3g47520|1;MTN1|1;At2g05830|1;STR1|1;SPDSYN1|1;METK3|1;MS1|1;SAHH1|1;AKHSDH1|1;At3g08860|1;OASA1|1;ASP3|1;ACO4|1;At3g57050|1;SAM2|1;METK4|1;SPMS|1;At1g14810|1;At5g53970|1;dl4665w|1;ACS8|1;ARD4|1;At1g12010|1;ASP1|1;MGL|1;SAT5|1;CGS1|1;AK3|1;MET2|1;At5g53850|1;HMT-2|1;SP…	50	112	1797	4805	http://www.kegg.jp/kegg-bin/show_pathway?ath00270/ath:AT1G02500%09pink/ath:AT5G43330%09pink/ath:AT4G31990%09pink/ath:AT3G23810%09pink/ath:AT4G23100%09pink/ath:AT1G49820%09pink/ath:AT3G15020%09pink/ath:AT4G39660%09pink/ath:AT4G19710%09pink/ath:AT3G59760%09pink/ath:AT5G19550%09pink/ath:AT2G22780%09pink/ath:AT4G14710%09pink/ath:AT3G49680%09pink/ath:AT3G03780%09pink/ath:AT3G22460%09pink/ath:AT3G13110…
Glycosphingolipid biosynthesis - ganglio series	ath00604	6.84E-02	2.14E-01	HEXO1|1;HEXO3|1;BGAL2|1;BGAL17|1	4	5	1797	4805	http://www.kegg.jp/kegg-bin/show_pathway?ath00604/ath:AT3G55260%09pink/ath:AT1G65590%09pink/ath:AT3G52840%09pink/ath:AT1G72990%09pink
Linoleic acid metabolism	ath00591	7.29E-02	2.15E-01	LOX1|1;LOX2|1;PLA2-ALPHA|1;LOX6|1;LOX5|1;SDP1|1	6	9	1797	4805	http://www.kegg.jp/kegg-bin/show_pathway?ath00591/ath:AT1G55020%09pink/ath:AT3G45140%09pink/ath:AT2G06925%09pink/ath:AT1G67560%09pink/ath:AT3G22400%09pink/ath:AT5G04040%09pink
Glycosaminoglycan degradation	ath00531	7.31E-02	2.15E-01	HEXO1|1;HEXO3|1;NAGLU|1;BGAL2|1;BGAL17|1	5	7	1797	4805	http://www.kegg.jp/kegg-bin/show_pathway?ath00531/ath:AT3G55260%09pink/ath:AT1G65590%09pink/ath:AT5G13690%09pink/ath:AT3G52840%09pink/ath:AT1G72990%09pink
Glutathione metabolism	ath00480	7.41E-02	2.15E-01	OXP1|1;MPA1|1;EMB2360|1;GSH1|1;LAP2|1;GSTL3|1;ACG12|1;CICDH|1;LAP1|1;APXT|1;APX1|1;At5g13110|1;APXS|1;At3g24170|1;APX6|1;At3g02360|1;GSTF10|1;At5g14590|1;GSTT1|1;SPDSYN1|1;APX3|1;GPX7|1;GSTU22|1;At5g41670|1;RNR1|1;GSTU19|1;ACG9|1;GSTF9|1;GSTF13|1;GPX6|1;ICDH|1;GSTU25|1;SPMS|1;At1g09420|1;GSTF6|1;GSTL2|1;GSTF14|1;APX2|1;GSTU20|1;GGT1|1;GSTF7|1;SPDSYN2|1	42	93	1797	4805	http://www.kegg.jp/kegg-bin/show_pathway?ath00480/ath:AT5G37830%09pink/ath:AT1G63770%09pink/ath:AT3G54660%09pink/ath:AT4G23100%09pink/ath:AT4G30920%09pink/ath:AT5G02790%09pink/ath:AT5G40760%09pink/ath:AT1G65930%09pink/ath:AT2G24200%09pink/ath:AT1G77490%09pink/ath:AT1G07890%09pink/ath:AT5G13110%09pink/ath:AT4G08390%09pink/ath:AT3G24170%09pink/ath:AT4G32320%09pink/ath:AT3G02360%09pink/ath:AT2G30870…
Selenocompound metabolism	ath00450	9.01E-02	2.56E-01	MS2|1;NTR2|1;At4g13780|1;NFS2|1;MS1|1;At3g57050|1;APS2|1;MGL|1;CGS1|1;MMT1|1	10	18	1797	4805	http://www.kegg.jp/kegg-bin/show_pathway?ath00450/ath:AT3G03780%09pink/ath:AT2G17420%09pink/ath:AT4G13780%09pink/ath:AT1G08490%09pink/ath:AT5G17920%09pink/ath:AT3G57050%09pink/ath:AT1G19920%09pink/ath:AT1G64660%09pink/ath:AT3G01120%09pink/ath:AT5G49810%09pink
Peroxisome	ath04146	9.21E-02	2.56E-01	LACS8|1;CAT2|1;GLO1|1;HACL|1;LACS6|1;PED1|1;CICDH|1;PEX5|1;CSD2|1;LACS9|1;SDRA|1;At3g12800|1;ACX1.2|1;LACS4|1;ACX3|1;DCI1|1;At5g14590|1;ACX4|1;GLO2|1;FSD2|1;PEX14|1;ACX1|1;FSD1|1;CAT3|1;AAE15|1;CAT1|1;CSD1|1;NUDT19|1;ICDH|1;KAT1|1;AAE16|1;MSD1|1;PEX19-1|1;At5g27450|1;LACS7|1;GLO4|1;At2g24580|1;HMGCL|1;At4g04320|1	39	87	1797	4805	http://www.kegg.jp/kegg-bin/show_pathway?ath04146/ath:AT2G04350%09pink/ath:AT4G35090%09pink/ath:AT3G14420%09pink/ath:AT5G17380%09pink/ath:AT3G05970%09pink/ath:AT2G33150%09pink/ath:AT1G65930%09pink/ath:AT5G56290%09pink/ath:AT2G28190%09pink/ath:AT1G77590%09pink/ath:AT4G05530%09pink/ath:AT3G12800%09pink/ath:AT2G35690%09pink/ath:AT4G23850%09pink/ath:AT1G06290%09pink/ath:AT5G43280%09pink/ath:AT5G14590…
Terpenoid backbone biosynthesis	ath00900	9.57E-02	2.61E-01	IPP1|1;ISPG|1;FPS1|1;GGR|1;DXR|1;At5g47720|1;AAT1|1;FACE1|1;FTA|1;At5g58770|1;SPS2|1;ISPD|1;MVD2|1;ISPE|1;DXS|1;At3g32040|1;SPS3|1;HMGS|1;CHLP|1;At5g27450|1;GGPPS1|1;ISPH|1;At3g29430|1;ISPF|1;FPS2|1;FLCY|1;At3g20160|1	27	58	1797	4805	http://www.kegg.jp/kegg-bin/show_pathway?ath00900/ath:AT5G16440%09pink/ath:AT5G60600%09pink/ath:AT5G47770%09pink/ath:AT4G38460%09pink/ath:AT5G62790%09pink/ath:AT5G47720%09pink/ath:AT5G48230%09pink/ath:AT4G01320%09pink/ath:AT3G59380%09pink/ath:AT5G58770%09pink/ath:AT1G17050%09pink/ath:AT2G02500%09pink/ath:AT3G54250%09pink/ath:AT2G26930%09pink/ath:AT4G15560%09pink/ath:AT3G32040%09pink/ath:AT2G34630…
Monobactam biosynthesis	ath00261	1.07E-01	2.85E-01	AKHSDH2|1;DAPB2|1;DHDPS1|1;AKHSDH1|1;DHDPS2|1;At1g14810|1;APS2|1;AK3|1	8	14	1797	4805	http://www.kegg.jp/kegg-bin/show_pathway?ath00261/ath:AT4G19710%09pink/ath:AT3G59890%09pink/ath:AT3G60880%09pink/ath:AT1G31230%09pink/ath:AT2G45440%09pink/ath:AT1G14810%09pink/ath:AT1G19920%09pink/ath:AT3G02020%09pink
RNA degradation	ath03018	1.10E-01	2.88E-01	At3g13860|1;CPN60B2|1;CPN60|1;CPN60B3|1;ENO3|1;ENO2|1;RH12|1;CPN60B1|1;RH8|1;VCS|1;PFK3|1;HSP70-9|1;MLP3.20|1;PAB8|1;PSRP2|1;PFK2|1;VCR|1;At2g33210|1;At1g02080|1;ENO1|1;MTR4|1;PAB4|1;CPN60B4|1;PFK5|1;At2g35920|1;EMB2763|1;LSM4|1;At2g25355|1;At1g08370|1;LSM3B|1;DCP2|1;PFK7|1;PFK1|1;MRG7.19|1;At3g20800|1;At1g54440|1;XRN3|1;VIP3|1;At5g60170|1;RRP46|1;XRN4|1;RH6|1;RRP4|1;PNP1|1;RRP6L2|1;LSM1B|1;RRP41…	49	113	1797	4805	http://www.kegg.jp/kegg-bin/show_pathway?ath03018/ath:AT3G13860%09pink/ath:AT3G13470%09pink/ath:AT3G23990%09pink/ath:AT5G56500%09pink/ath:AT2G29560%09pink/ath:AT2G36530%09pink/ath:AT3G61240%09pink/ath:AT1G55490%09pink/ath:AT4G00660%09pink/ath:AT3G13300%09pink/ath:AT4G26270%09pink/ath:AT4G37910%09pink/ath:AT3G07750%09pink/ath:AT1G49760%09pink/ath:AT3G52150%09pink/ath:AT5G47810%09pink/ath:AT3G13290…
Phenylalanine, tyrosine and tryptophan biosynthesis	ath00400	1.25E-01	3.21E-01	ASP5|1;DHQS|1;At2g45300|1;ASP2|1;IGPS|1;PAT|1;EMB3004|1;ASA2|1;At1g22410|1;CM2|1;HISN6B|1;ASP3|1;DHS2|1;At5g53970|1;TSB1|1;EMB1144|1;MIF21.11|1;At3g55870|1;F27K7.11|1;ASP1|1;PAT1|1;TSBtype2|1;TRPA1|1;DHS1|1;ADT2|1;TYRAAT1|1	26	57	1797	4805	http://www.kegg.jp/kegg-bin/show_pathway?ath00400/ath:AT4G31990%09pink/ath:AT5G66120%09pink/ath:AT2G45300%09pink/ath:AT5G19550%09pink/ath:AT2G04400%09pink/ath:AT2G22250%09pink/ath:AT3G06350%09pink/ath:AT2G29690%09pink/ath:AT1G22410%09pink/ath:AT5G10870%09pink/ath:AT1G71920%09pink/ath:AT5G11520%09pink/ath:AT4G33510%09pink/ath:AT5G53970%09pink/ath:AT5G54810%09pink/ath:AT1G48850%09pink/ath:AT5G48220…
Arginine and proline metabolism	ath00330	1.47E-01	3.62E-01	ASP5|1;ALDH3H1|1;P5CSA|1;ASP2|1;ALDH7B4|1;PIP|1;ALDH2B4|1;ALDH12A1|1;P4H4|1;ALDH2B7|1;SPDSYN1|1;DELTA-OAT|1;ARGAH1|1;AIH|1;ASP3|1;P5CSB|1;SPMS|1;P4H10|1;ASP1|1;CPA|1;PAO5|1;ALDH3F1|1;SPDSYN2|1;P4H7|1	24	53	1797	4805	http://www.kegg.jp/kegg-bin/show_pathway?ath00330/ath:AT4G31990%09pink/ath:AT1G44170%09pink/ath:AT2G39800%09pink/ath:AT5G19550%09pink/ath:AT1G54100%09pink/ath:AT2G14260%09pink/ath:AT3G48000%09pink/ath:AT5G62530%09pink/ath:AT5G18900%09pink/ath:AT1G23800%09pink/ath:AT1G23820%09pink/ath:AT5G46180%09pink/ath:AT4G08900%09pink/ath:AT5G08170%09pink/ath:AT5G11520%09pink/ath:AT3G55610%09pink/ath:AT5G53120…
alpha-Linolenic acid metabolism	ath00592	1.47E-01	3.62E-01	MFP2|1;PED1|1;ACX1.2|1;AIM1|1;ACX3|1;ACX4|1;ACX1|1;4CLL5|1;KAT1|1;LOX2|1;PLA2-ALPHA|1;LOX6|1;CYP74A|1;AOC3|1;CYP74B2|1;OPR3|1;SDP1|1	17	36	1797	4805	http://www.kegg.jp/kegg-bin/show_pathway?ath00592/ath:AT3G06860%09pink/ath:AT2G33150%09pink/ath:AT2G35690%09pink/ath:AT4G29010%09pink/ath:AT1G06290%09pink/ath:AT3G51840%09pink/ath:AT4G16760%09pink/ath:AT1G20510%09pink/ath:AT1G04710%09pink/ath:AT3G45140%09pink/ath:AT2G06925%09pink/ath:AT1G67560%09pink/ath:AT5G42650%09pink/ath:AT3G25780%09pink/ath:AT4G15440%09pink/ath:AT2G06050%09pink/ath:AT5G04040…
mRNA surveillance pathway	ath03015	1.70E-01	4.11E-01	CSTF77|1;PP2AA2|1;ALY1|1;CLPS3|1;PP2A4|1;RH2|1;FY|1;At1g18070|1;TOPP4|1;AP22.66|1;ERF1-3|1;B''GAMMA|1;ERF1-1|1;At2g45640|1;PAB8|1;PSRP2|1;CFIS2|1;UPF1|1;ALY4|1;PAB4|1;ABH1|1;At4g39680|1;Y14|1;PABN3|1;PP2AA3|1;TOPP7|1;RNP1|1;TOPP3|1;TOPP2|1;TOPP9|1;B''ALPHA|1;SR45|1;CPSF73-I|1;SMG7|1;PP2A2|1;At3g07810|1;TOPP8|1;CSTF50|1;PP2A3|1;PP2A1|1;B'DELTA|1;CPSF160|1;At1g73820|1;PP2AA1|1;PEL1|1;UPF2|1;PP2AB2|…	48	114	1797	4805	http://www.kegg.jp/kegg-bin/show_pathway?ath03015/ath:AT1G17760%09pink/ath:AT3G25800%09pink/ath:AT5G59950%09pink/ath:AT3G04680%09pink/ath:AT3G58500%09pink/ath:AT3G19760%09pink/ath:AT5G13480%09pink/ath:AT1G18070%09pink/ath:AT2G39840%09pink/ath:AT4G36960%09pink/ath:AT3G26618%09pink/ath:AT5G28900%09pink/ath:AT5G47880%09pink/ath:AT2G45640%09pink/ath:AT1G49760%09pink/ath:AT3G52150%09pink/ath:AT4G25550…
Valine, leucine and isoleucine biosynthesis	ath00290	2.05E-01	4.85E-01	BCAT3|1;IIL1|1;OMR1|1;DHAD|1;IMDH2|1;IPMS1|1;At3g58610|1;At2g31810|1;ALS|1;IPMS2|1;At2g43090|1	11	23	1797	4805	http://www.kegg.jp/kegg-bin/show_pathway?ath00290/ath:AT3G49680%09pink/ath:AT4G13430%09pink/ath:AT3G10050%09pink/ath:AT3G23940%09pink/ath:AT1G80560%09pink/ath:AT1G18500%09pink/ath:AT3G58610%09pink/ath:AT2G31810%09pink/ath:AT3G48560%09pink/ath:AT1G74040%09pink/ath:AT2G43090%09pink
Glycosphingolipid biosynthesis - globo series	ath00603	2.14E-01	4.99E-01	AGAL1|1;HEXO1|1;AGAL3|1;HEXO3|1;At2g38150|1	5	9	1797	4805	http://www.kegg.jp/kegg-bin/show_pathway?ath00603/ath:AT5G08380%09pink/ath:AT3G55260%09pink/ath:AT3G56310%09pink/ath:AT1G65590%09pink/ath:AT2G38150%09pink
Sphingolipid metabolism	ath00600	2.33E-01	5.32E-01	AGAL1|1;NCER1|1;AGAL3|1;NCER2|1;At3g54440|1;At5g49900|1;LCB1|1;LCB2b|1;BGAL2|1;TSC10A|1;BGAL17|1;SPHK1|1	12	26	1797	4805	http://www.kegg.jp/kegg-bin/show_pathway?ath00600/ath:AT5G08380%09pink/ath:AT1G07380%09pink/ath:AT3G56310%09pink/ath:AT2G38010%09pink/ath:AT3G54440%09pink/ath:AT5G49900%09pink/ath:AT4G36480%09pink/ath:AT3G48780%09pink/ath:AT3G52840%09pink/ath:AT3G06060%09pink/ath:AT1G72990%09pink/ath:AT4G21540%09pink
Vitamin B6 metabolism	ath00750	2.39E-01	5.37E-01	PDX13|1;TS1|1;PPOX1|1;PSAT2|1;PK|1;PLR1|1;PDX12|1	7	14	1797	4805	http://www.kegg.jp/kegg-bin/show_pathway?ath00750/ath:AT5G01410%09pink/ath:AT4G29840%09pink/ath:AT5G49970%09pink/ath:AT2G17630%09pink/ath:AT5G37850%09pink/ath:AT5G53580%09pink/ath:AT3G16050%09pink
Purine metabolism	ath00230	2.83E-01	6.17E-01	ADK2|1;At1g74260|1;AMPD|1;PKP3|1;At1g23190|1;POL2A|1;PGMP|1;At1g36280|1;PKP1|1;At2g37690|1;GK3|1;At2g35040|1;MCD7.8|1;At1g70730|1;At1g63660|1;ADK1|1;At3g52990|1;PURA|1;At4g14930|1;At2g36580|1;PUR2|1;AAH|1;At4g13720|1;UGLYAH|1;NDK1|1;UAH|1;PRS1|1;NDPK2|1;PUR7|1;APT3|1;RNR1|1;PRS5|1;PKP2|1;At2g26230|1;PUR3|1;At1g16350|1;At3g49000|1;NDK4|1;NRPB5A|1;NRPB1|1;PUR5|1;At5g47840|1;TTL|1;At1g72880|1;At5g66…	63	158	1797	4805	http://www.kegg.jp/kegg-bin/show_pathway?ath00230/ath:AT5G03300%09pink/ath:AT1G74260%09pink/ath:AT2G38280%09pink/ath:AT1G32440%09pink/ath:AT1G23190%09pink/ath:AT1G08260%09pink/ath:AT5G51820%09pink/ath:AT1G36280%09pink/ath:AT3G22960%09pink/ath:AT2G37690%09pink/ath:AT3G06200%09pink/ath:AT2G35040%09pink/ath:AT5G56350%09pink/ath:AT1G70730%09pink/ath:AT1G63660%09pink/ath:AT5G63400%09pink/ath:AT3G52990…
Ether lipid metabolism	ath00565	2.84E-01	6.17E-01	PLDALPHA2|1;PLDDELTA|1;PLDALPHA1|1;NPC1|1;NPC2|1;PLA2-ALPHA|1;PLDBETA1|1;NPC4|1;LPEAT1|1;SDP1|1;LPLAT2|1;PLDALPHA4|1	12	27	1797	4805	http://www.kegg.jp/kegg-bin/show_pathway?ath00565/ath:AT1G52570%09pink/ath:AT4G35790%09pink/ath:AT3G15730%09pink/ath:AT1G07230%09pink/ath:AT2G26870%09pink/ath:AT2G06925%09pink/ath:AT2G42010%09pink/ath:AT3G03530%09pink/ath:AT1G80950%09pink/ath:AT5G04040%09pink/ath:AT1G63050%09pink/ath:AT1G55180%09pink
C5-Branched dibasic acid metabolism	ath00660	3.03E-01	6.44E-01	IIL1|1;IMDH2|1;At2g31810|1;ALS|1;At2g43090|1	5	10	1797	4805	http://www.kegg.jp/kegg-bin/show_pathway?ath00660/ath:AT4G13430%09pink/ath:AT1G80560%09pink/ath:AT2G31810%09pink/ath:AT3G48560%09pink/ath:AT2G43090%09pink
Ubiquinone and other terpenoid-quinone biosynthesis	ath00130	3.07E-01	6.44E-01	COQ6|1;PHYLLO|1;4CLL7|1;MENB|1;VTE3|1;At4g27270|1;VTE1|1;At4g36750|1;At5g53970|1;CYP73A5|1;COQ3|1;HST|1;VTE4|1;COQ5|1;4CL1|1	15	35	1797	4805	http://www.kegg.jp/kegg-bin/show_pathway?ath00130/ath:AT3G24200%09pink/ath:AT1G68890%09pink/ath:AT4G05160%09pink/ath:AT1G60550%09pink/ath:AT3G63410%09pink/ath:AT4G27270%09pink/ath:AT4G32770%09pink/ath:AT4G36750%09pink/ath:AT5G53970%09pink/ath:AT2G30490%09pink/ath:AT2G30920%09pink/ath:AT3G11945%09pink/ath:AT1G64970%09pink/ath:AT5G57300%09pink/ath:AT1G51680%09pink
Insulin resistance	ath04931	3.28E-01	6.78E-01	PTEN2A|1;PHS2|1;TOPP4|1;SEC|1;TOR|1;At2g29380|1;At4g08960|1;KIN10|1;TOPP7|1;TOPP3|1;TOPP2|1;TOPP9|1;KINB2|1;TOPP8|1;KIN11|1;HAB1|1	16	38	1797	4805	http://www.kegg.jp/kegg-bin/show_pathway?ath04931/ath:AT3G19420%09pink/ath:AT3G46970%09pink/ath:AT2G39840%09pink/ath:AT3G04240%09pink/ath:AT1G50030%09pink/ath:AT2G29380%09pink/ath:AT4G08960%09pink/ath:AT3G01090%09pink/ath:AT5G43380%09pink/ath:AT1G64040%09pink/ath:AT5G59160%09pink/ath:AT3G05580%09pink/ath:AT4G16360%09pink/ath:AT5G27840%09pink/ath:AT3G29160%09pink/ath:AT1G72770%09pink
Pantothenate and CoA biosynthesis	ath00770	3.39E-01	6.88E-01	BCAT3|1;PYD1|1;DHAD|1;PYD2|1;At3g58610|1;At2g31810|1;PYD3|1;COAD|1;ALS|1;KPHMT2|1;PANK2|1;PPCS1|1	12	28	1797	4805	http://www.kegg.jp/kegg-bin/show_pathway?ath00770/ath:AT3G49680%09pink/ath:AT3G17810%09pink/ath:AT3G23940%09pink/ath:AT5G12200%09pink/ath:AT3G58610%09pink/ath:AT2G31810%09pink/ath:AT5G64370%09pink/ath:AT2G18250%09pink/ath:AT3G48560%09pink/ath:AT3G61530%09pink/ath:AT4G32180%09pink/ath:AT1G12350%09pink
Starch and sucrose metabolism	ath00500	3.84E-01	7.45E-01	PGI1|1;UGD2|1;GAUT14|1;SPS1|1;At5g51830|1;At3g47040|1;SUS4|1;BXL4|1;At1g23190|1;HXK2|1;At5g58090|1;AMY2|1;BGLU13|1;SBE2.1|1;UXS5|1;PGMP|1;UXS3|1;F13I12.60|1;BGLU44|1;UGP2|1;UGP1|1;SUS3|1;TPS6|1;TPS5|1;PHS2|1;At1g70730|1;BXL5|1;XYL2|1;At1g66430|1;UXS6|1;GAUT8|1;At5g04885|1;BGLU17|1;At3g59480|1;PME41|1;At1g50460|1;PME3|1;At2g31390|1;At5g20950|1;F13I12.50|1;DPE1|1;PME2|1;DPE2|1;TPS7|1;APS1|1;UGD3|1;…	78	202	1797	4805	http://www.kegg.jp/kegg-bin/show_pathway?ath00500/ath:AT4G24620%09pink/ath:AT3G29360%09pink/ath:AT5G15470%09pink/ath:AT5G20280%09pink/ath:AT5G51830%09pink/ath:AT3G47040%09pink/ath:AT3G43190%09pink/ath:AT5G64570%09pink/ath:AT1G23190%09pink/ath:AT2G19860%09pink/ath:AT5G58090%09pink/ath:AT1G76130%09pink/ath:AT5G44640%09pink/ath:AT2G36390%09pink/ath:AT3G46440%09pink/ath:AT5G51820%09pink/ath:AT5G59290…
Cyanoamino acid metabolism	ath00460	3.84E-01	7.45E-01	SHM4|1;At3g47040|1;SHM3|1;BGLU13|1;F13I12.60|1;BGLU44|1;SHM2|1;NIT4|1;At5g04885|1;BGLU17|1;SHM1|1;At5g20950|1;F13I12.50|1;At4g37560|1;At5g20940|1;BGLU32|1;NIT3|1;BGLU16|1;BGLU42|1;GGT1|1;BGLU27|1;BGLU40|1;BGLU41|1;BGLU15|1	24	60	1797	4805	http://www.kegg.jp/kegg-bin/show_pathway?ath00460/ath:AT4G13930%09pink/ath:AT3G47040%09pink/ath:AT4G32520%09pink/ath:AT5G44640%09pink/ath:AT3G47010%09pink/ath:AT3G18080%09pink/ath:AT5G26780%09pink/ath:AT5G22300%09pink/ath:AT5G04885%09pink/ath:AT2G44480%09pink/ath:AT4G37930%09pink/ath:AT5G20950%09pink/ath:AT3G47000%09pink/ath:AT4G37560%09pink/ath:AT5G20940%09pink/ath:AT5G24550%09pink/ath:AT3G44320…
Nicotinate and nicotinamide metabolism	ath00760	3.87E-01	7.45E-01	QS|1;At4g14930|1;QPT|1;NUDT19|1;NAPRT1|1;At1g72880|1;NAPRT2|1	7	16	1797	4805	http://www.kegg.jp/kegg-bin/show_pathway?ath00760/ath:AT5G50210%09pink/ath:AT4G14930%09pink/ath:AT2G01350%09pink/ath:AT5G20070%09pink/ath:AT4G36940%09pink/ath:AT1G72880%09pink/ath:AT2G23420%09pink
Phenylalanine metabolism	ath00360	3.95E-01	7.45E-01	ASP5|1;ASP2|1;CCOAOMT1|1;MHK10.21|1;PAT|1;4CLL7|1;At4g26220|1;At4g12290|1;HISN6B|1;ASP3|1;At3g15290|1;At5g53970|1;CYP73A5|1;ASP1|1;4CL1|1;PAL4|1;F23N14_50|1	17	42	1797	4805	http://www.kegg.jp/kegg-bin/show_pathway?ath00360/ath:AT4G31990%09pink/ath:AT5G19550%09pink/ath:AT4G34050%09pink/ath:AT2G42490%09pink/ath:AT2G22250%09pink/ath:AT4G05160%09pink/ath:AT4G26220%09pink/ath:AT4G12290%09pink/ath:AT1G71920%09pink/ath:AT5G11520%09pink/ath:AT3G15290%09pink/ath:AT5G53970%09pink/ath:AT2G30490%09pink/ath:AT2G30970%09pink/ath:AT1G51680%09pink/ath:AT3G10340%09pink/ath:AT3G43670…
Thiamine metabolism	ath00730	3.96E-01	7.45E-01	THI1|1;NIFS1|1;DXS|1;At5g66005|1;TH1|1	5	11	1797	4805	http://www.kegg.jp/kegg-bin/show_pathway?ath00730/ath:AT5G54770%09pink/ath:AT5G65720%09pink/ath:AT4G15560%09pink/ath:AT5G66005%09pink/ath:AT1G22940%09pink
Tyrosine metabolism	ath00350	4.25E-01	7.88E-01	ASP5|1;ASP2|1;MHK10.21|1;PAT|1;ADH2|1;GSTZ1|1;At4g12290|1;HISN6B|1;At5g42250|1;ASP3|1;AtFAH|1;At5g53970|1;HGO|1;At1g64710|1;ASP1|1;F23N14_50|1	16	40	1797	4805	http://www.kegg.jp/kegg-bin/show_pathway?ath00350/ath:AT4G31990%09pink/ath:AT5G19550%09pink/ath:AT2G42490%09pink/ath:AT2G22250%09pink/ath:AT5G43940%09pink/ath:AT2G02390%09pink/ath:AT4G12290%09pink/ath:AT1G71920%09pink/ath:AT5G42250%09pink/ath:AT5G11520%09pink/ath:AT1G12050%09pink/ath:AT5G53970%09pink/ath:AT5G54080%09pink/ath:AT1G64710%09pink/ath:AT2G30970%09pink/ath:AT3G43670%09pink
Biotin metabolism	ath00780	4.33E-01	7.92E-01	At1g24360|1;KAS1|1;MOD1|1;At5g10160|1;At2g22230|1;KAS2|1	6	14	1797	4805	http://www.kegg.jp/kegg-bin/show_pathway?ath00780/ath:AT1G24360%09pink/ath:AT5G46290%09pink/ath:AT2G05990%09pink/ath:AT5G10160%09pink/ath:AT2G22230%09pink/ath:AT1G74960%09pink
Riboflavin metabolism	ath00740	4.52E-01	8.12E-01	At2g44050|1;FHY|1;RIBA1|1;At2g20690|1	4	9	1797	4805	http://www.kegg.jp/kegg-bin/show_pathway?ath00740/ath:AT2G44050%09pink/ath:AT4G21470%09pink/ath:AT5G64300%09pink/ath:AT2G20690%09pink
Tryptophan metabolism	ath00380	4.59E-01	8.12E-01	CAT2|1;ALDH3H1|1;ALDH7B4|1;MPA24.10|1;ALDH2B4|1;At5g47720|1;ALDH2B7|1;At3g55410|1;AAT1|1;YUC5|1;CAT3|1;CAT1|1;NIT3|1;CYP83B1|1;AAO2|1;CYP71A13|1;ALDH3F1|1;AAO1|1	18	46	1797	4805	http://www.kegg.jp/kegg-bin/show_pathway?ath00380/ath:AT4G35090%09pink/ath:AT1G44170%09pink/ath:AT1G54100%09pink/ath:AT5G65750%09pink/ath:AT3G48000%09pink/ath:AT5G47720%09pink/ath:AT1G23800%09pink/ath:AT3G55410%09pink/ath:AT5G48230%09pink/ath:AT5G43890%09pink/ath:AT1G20620%09pink/ath:AT1G20630%09pink/ath:AT3G44320%09pink/ath:AT4G31500%09pink/ath:AT3G43600%09pink/ath:AT2G30770%09pink/ath:AT4G36250…
Arachidonic acid metabolism	ath00590	4.63E-01	8.12E-01	LKHA4|1;GPX7|1;GPX6|1;PLA2-ALPHA|1;MJC20.26|1;GGT1|1;SDP1|1	7	17	1797	4805	http://www.kegg.jp/kegg-bin/show_pathway?ath00590/ath:AT5G13520%09pink/ath:AT4G31870%09pink/ath:AT4G11600%09pink/ath:AT2G06925%09pink/ath:AT5G42150%09pink/ath:AT4G39640%09pink/ath:AT5G04040%09pink
Biosynthesis of unsaturated fatty acids	ath01040	4.71E-01	8.15E-01	At1g24360|1;KCR1|1;PED1|1;FAB2|1;ACX1.2|1;ACX3|1;ACX4|1;ACX1|1;At1g01710|1;KAT1|1;ECR|1;S-ACP-DES5|1;S-ACP-DES1|1	13	33	1797	4805	http://www.kegg.jp/kegg-bin/show_pathway?ath01040/ath:AT1G24360%09pink/ath:AT1G67730%09pink/ath:AT2G33150%09pink/ath:AT2G43710%09pink/ath:AT2G35690%09pink/ath:AT1G06290%09pink/ath:AT3G51840%09pink/ath:AT4G16760%09pink/ath:AT1G01710%09pink/ath:AT1G04710%09pink/ath:AT3G55360%09pink/ath:AT3G02630%09pink/ath:AT5G16240%09pink
N-Glycan biosynthesis	ath00510	4.89E-01	8.35E-01	RPN2|1;OST1A|1;GMII|1;PSL5|1;OST1B|1;OST48|1;MNS2|1;STT3A|1;STT3B|1;At2g39630|1;OST3B|1;DPMS3|1;ALG9|1;LPPG|1;ALG11|1;GCS1|1;MNS1|1	17	44	1797	4805	http://www.kegg.jp/kegg-bin/show_pathway?ath00510/ath:AT4G21150%09pink/ath:AT1G76400%09pink/ath:AT5G14950%09pink/ath:AT5G63840%09pink/ath:AT2G01720%09pink/ath:AT5G66680%09pink/ath:AT3G21160%09pink/ath:AT5G19690%09pink/ath:AT1G34130%09pink/ath:AT2G39630%09pink/ath:AT1G61790%09pink/ath:AT1G48140%09pink/ath:AT1G16900%09pink/ath:AT5G03080%09pink/ath:AT2G40190%09pink/ath:AT1G67490%09pink/ath:AT1G51590…
Isoquinoline alkaloid biosynthesis	ath00950	5.10E-01	8.59E-01	ASP5|1;ASP2|1;MHK10.21|1;PAT|1;At4g12290|1;ASP3|1;At5g53970|1;ASP1|1;F23N14_50|1	9	23	1797	4805	http://www.kegg.jp/kegg-bin/show_pathway?ath00950/ath:AT4G31990%09pink/ath:AT5G19550%09pink/ath:AT2G42490%09pink/ath:AT2G22250%09pink/ath:AT4G12290%09pink/ath:AT5G11520%09pink/ath:AT5G53970%09pink/ath:AT2G30970%09pink/ath:AT3G43670%09pink
ABC transporters	ath02010	5.29E-01	8.73E-01	ABCB25|1;ABCB14|1;ABCB18|1;ABCC13|1;ABCB17|1;ABCB11|1;ABCB20|1;ABCB21|1;ABCB2|1;ABCB4|1	10	26	1797	4805	http://www.kegg.jp/kegg-bin/show_pathway?ath02010/ath:AT5G58270%09pink/ath:AT1G28010%09pink/ath:AT3G28390%09pink/ath:AT2G07680%09pink/ath:AT3G28380%09pink/ath:AT1G02520%09pink/ath:AT3G55320%09pink/ath:AT3G62150%09pink/ath:AT4G25960%09pink/ath:AT2G47000%09pink
Protein export	ath03060	5.32E-01	8.73E-01	At5g61970|1;SRP-54C|1;MED37A|1;MED37F|1;At1g67680|1;At3g20920|1;ERDJ2A|1;MJJ3.7|1;At1g78720|1;At2g39960|1;At1g52600|1;SRP-54B|1;AGAMOUS-like 64|1;SRP9|1;SRP14|1;OXA1|1;SRP19|1;At4g30600|1;T8B10_200|1;At1g29310|1	20	53	1797	4805	http://www.kegg.jp/kegg-bin/show_pathway?ath03060/ath:AT5G61970%09pink/ath:AT1G48900%09pink/ath:AT5G28540%09pink/ath:AT5G42020%09pink/ath:AT1G67680%09pink/ath:AT3G20920%09pink/ath:AT1G79940%09pink/ath:AT5G05670%09pink/ath:AT1G78720%09pink/ath:AT2G39960%09pink/ath:AT1G52600%09pink/ath:AT5G49500%09pink/ath:AT1G29960%09pink/ath:AT3G49100%09pink/ath:AT2G43640%09pink/ath:AT5G62050%09pink/ath:AT1G48160…
Carotenoid biosynthesis	ath00906	5.46E-01	8.78E-01	CRTISO|1;ZDS1|1;CCD4|1;ABA2|1;PDS|1;NCED3|1;AAO3|1;NCED2|1;Z-ISO|1;D27|1;PSY1|1	11	29	1797	4805	http://www.kegg.jp/kegg-bin/show_pathway?ath00906/ath:AT1G06820%09pink/ath:AT3G04870%09pink/ath:AT4G19170%09pink/ath:AT1G52340%09pink/ath:AT4G14210%09pink/ath:AT3G14440%09pink/ath:AT2G27150%09pink/ath:AT4G18350%09pink/ath:AT1G10830%09pink/ath:AT1G03055%09pink/ath:AT5G17230%09pink
SNARE interactions in vesicular transport	ath04130	5.49E-01	8.78E-01	VAMP711|1;VAMP714|1;SYP131|1;SYP71|1;YKT62|1;SYP132|1;VTI13|1;SYP52|1;MEMB11|1;GOS12|1;SYP51|1;SEC22|1;SYP23|1;At4g14600|1;SYP43|1;SYP41|1;BET11|1;VTI11|1	18	48	1797	4805	http://www.kegg.jp/kegg-bin/show_pathway?ath04130/ath:AT4G32150%09pink/ath:AT5G22360%09pink/ath:AT3G03800%09pink/ath:AT3G09740%09pink/ath:AT5G58180%09pink/ath:AT5G08080%09pink/ath:AT3G29100%09pink/ath:AT1G79590%09pink/ath:AT2G36900%09pink/ath:AT2G45200%09pink/ath:AT1G16240%09pink/ath:AT1G11890%09pink/ath:AT4G17730%09pink/ath:AT4G14600%09pink/ath:AT3G05710%09pink/ath:AT5G26980%09pink/ath:AT3G58170…
Inositol phosphate metabolism	ath00562	5.89E-01	9.31E-01	PI4KA1|1;PTEN2A|1;IPS1|1;VTC4|1;At1g09870|1;SAL1|1;NPC1|1;PIP5K6|1;IMPL1|1;IPS2|1;HISN7|1;ALDH6B2|1;TIM|1;NPC2|1;MTM2|1;PLC2|1;IPK2b|1;PLC7|1;FAB1A|1;IPS3|1;CTIMC|1;NPC4|1;ITPK1|1;T4M14.8|1;IPK1|1	25	68	1797	4805	http://www.kegg.jp/kegg-bin/show_pathway?ath00562/ath:AT1G49340%09pink/ath:AT3G19420%09pink/ath:AT4G39800%09pink/ath:AT3G02870%09pink/ath:AT1G09870%09pink/ath:AT5G63980%09pink/ath:AT1G07230%09pink/ath:AT3G07960%09pink/ath:AT1G31190%09pink/ath:AT2G22240%09pink/ath:AT4G39120%09pink/ath:AT2G14170%09pink/ath:AT2G21170%09pink/ath:AT2G26870%09pink/ath:AT5G04540%09pink/ath:AT3G08510%09pink/ath:AT5G61760…
Anthocyanin biosynthesis	ath00942	6.08E-01	9.49E-01	A3G2XYLT|1	1	2	1797	4805	http://www.kegg.jp/kegg-bin/show_pathway?ath00942/ath:AT5G54060%09pink
Glycerolipid metabolism	ath00561	6.43E-01	9.87E-01	AGAL1|1;ALDH3H1|1;ALDH7B4|1;AGAL3|1;SQD1|1;At3g17770|1;ALDH2B4|1;ALDH2B7|1;GLPK|1;MGD3|1;LPAT2|1;DGK3|1;PDAT1|1;DGK4|1;ALDH3F1|1;DGK5|1;SDP1|1;GPAT9|1;LPLAT2|1	19	53	1797	4805	http://www.kegg.jp/kegg-bin/show_pathway?ath00561/ath:AT5G08380%09pink/ath:AT1G44170%09pink/ath:AT1G54100%09pink/ath:AT3G56310%09pink/ath:AT4G33030%09pink/ath:AT3G17770%09pink/ath:AT3G48000%09pink/ath:AT1G23800%09pink/ath:AT1G80460%09pink/ath:AT2G11810%09pink/ath:AT3G57650%09pink/ath:AT2G18730%09pink/ath:AT5G13640%09pink/ath:AT5G57690%09pink/ath:AT4G36250%09pink/ath:AT2G20900%09pink/ath:AT5G04040…
Sulfur relay system	ath04122	6.50E-01	9.87E-01	STR1|1;CNX3|1;NIFS1|1;MOCS3|1;MOCS2|1	5	14	1797	4805	http://www.kegg.jp/kegg-bin/show_pathway?ath04122/ath:AT1G79230%09pink/ath:AT1G01290%09pink/ath:AT5G65720%09pink/ath:AT5G55130%09pink/ath:AT2G43760%09pink
Limonene and pinene degradation	ath00903	6.55E-01	9.87E-01	ALDH3H1|1;CYP71B25|1;ALDH2B4|1;ALDH2B7|1;C7A10.20|1;T5P19_280|1;CYP81D1|1;CYP71B35|1;CYP71B10|1;CYP71B24|1;ALDH3F1|1;CYP76G1|1;CYP82C4|1;CYP71A18|1;CYP71B34|1;CYP71A19|1	16	45	1797	4805	http://www.kegg.jp/kegg-bin/show_pathway?ath00903/ath:AT1G44170%09pink/ath:AT3G26270%09pink/ath:AT3G48000%09pink/ath:AT1G23800%09pink/ath:AT4G37340%09pink/ath:AT3G56630%09pink/ath:AT5G36220%09pink/ath:AT3G26310%09pink/ath:AT5G57260%09pink/ath:AT3G26230%09pink/ath:AT4G36250%09pink/ath:AT3G52970%09pink/ath:AT4G31940%09pink/ath:AT1G11610%09pink/ath:AT3G26300%09pink/ath:AT4G13290%09pink
Pyrimidine metabolism	ath00240	7.10E-01	1.00E+00	CARB|1;PYRB|1;UKL1|1;UMK2|1;POL2A|1;CARA|1;PYD1|1;PYRD|1;NTR2|1;At4g02120|1;PYRE-F|1;At4g14930|1;PYD2|1;At4g13720|1;NDK1|1;UPP|1;NDPK2|1;RNR1|1;ZEU1|1;UMK3|1;THY-1|1;At3g49000|1;NDK4|1;NRPB5A|1;DUT|1;PYD3|1;NRPB1|1;At1g72880|1;APY2|1;NRPB3|1;At1g17410|1;APY1|1;RPAC43|1;PNP1|1;At3g13940|1;NRPB2|1;PYR4|1;At1g50510|1;At1g67320|1;UKL3|1;APY5|1	41	116	1797	4805	http://www.kegg.jp/kegg-bin/show_pathway?ath00240/ath:AT1G29900%09pink/ath:AT3G20330%09pink/ath:AT5G40870%09pink/ath:AT4G25280%09pink/ath:AT1G08260%09pink/ath:AT3G27740%09pink/ath:AT3G17810%09pink/ath:AT5G23300%09pink/ath:AT2G17420%09pink/ath:AT4G02120%09pink/ath:AT3G54470%09pink/ath:AT4G14930%09pink/ath:AT5G12200%09pink/ath:AT4G13720%09pink/ath:AT4G09320%09pink/ath:AT3G53900%09pink/ath:AT5G63310…
Indole alkaloid biosynthesis	ath00901	7.24E-01	1.00E+00	MES9|1;MES3|1	2	6	1797	4805	http://www.kegg.jp/kegg-bin/show_pathway?ath00901/ath:AT4G37150%09pink/ath:AT2G23610%09pink
Stilbenoid, diarylheptanoid and gingerol biosynthesis	ath00945	7.33E-01	1.00E+00	CCOAOMT1|1;CYP71B25|1;At4g26220|1;CYP98A3|1;C7A10.20|1;T5P19_280|1;CYP73A5|1;CYP81D1|1;CYP71B35|1;CYP71B10|1;CYP71B24|1;CYP76G1|1;CYP82C4|1;CYP71A18|1;CYP71B34|1;CYP71A19|1	16	47	1797	4805	http://www.kegg.jp/kegg-bin/show_pathway?ath00945/ath:AT4G34050%09pink/ath:AT3G26270%09pink/ath:AT4G26220%09pink/ath:AT2G40890%09pink/ath:AT4G37340%09pink/ath:AT3G56630%09pink/ath:AT2G30490%09pink/ath:AT5G36220%09pink/ath:AT3G26310%09pink/ath:AT5G57260%09pink/ath:AT3G26230%09pink/ath:AT3G52970%09pink/ath:AT4G31940%09pink/ath:AT1G11610%09pink/ath:AT3G26300%09pink/ath:AT4G13290%09pink
Tropane, piperidine and pyridine alkaloid biosynthesis	ath00960	7.49E-01	1.00E+00	ASP5|1;ASP2|1;MHK10.21|1;PAT|1;At4g12290|1;HISN6B|1;ASP3|1;At5g53970|1;At2g29300|1;At5g06060|1;ASP1|1;F23N14_50|1	12	36	1797	4805	http://www.kegg.jp/kegg-bin/show_pathway?ath00960/ath:AT4G31990%09pink/ath:AT5G19550%09pink/ath:AT2G42490%09pink/ath:AT2G22250%09pink/ath:AT4G12290%09pink/ath:AT1G71920%09pink/ath:AT5G11520%09pink/ath:AT5G53970%09pink/ath:AT2G29300%09pink/ath:AT5G06060%09pink/ath:AT2G30970%09pink/ath:AT3G43670%09pink
Caffeine metabolism	ath00232	7.55E-01	1.00E+00	At2g26230|1	1	3	1797	4805	http://www.kegg.jp/kegg-bin/show_pathway?ath00232/ath:AT2G26230%09pink
Nitrogen metabolism	ath00910	7.58E-01	1.00E+00	GLU1|1;GLN1-1|1;BCA1|1;GDH1|1;CYN|1;GLN1-3|1;GDH2|1;NIR1|1;At4g37560|1;NIT3|1;GLN2|1;GLT1|1;GLN1-4|1;BCA5|1	14	42	1797	4805	http://www.kegg.jp/kegg-bin/show_pathway?ath00910/ath:AT5G04140%09pink/ath:AT5G37600%09pink/ath:AT3G01500%09pink/ath:AT5G18170%09pink/ath:AT3G23490%09pink/ath:AT3G17820%09pink/ath:AT5G07440%09pink/ath:AT2G15620%09pink/ath:AT4G37560%09pink/ath:AT3G44320%09pink/ath:AT5G35630%09pink/ath:AT5G53460%09pink/ath:AT5G16570%09pink/ath:AT4G33580%09pink
Folate biosynthesis	ath00790	7.74E-01	1.00E+00	DAAT|1;FPGS1|1;CNX3|1;THY-1|1;MitHPPK/DHPS|1;FOLB1|1;MOCS2|1	7	22	1797	4805	http://www.kegg.jp/kegg-bin/show_pathway?ath00790/ath:AT5G57850%09pink/ath:AT5G05980%09pink/ath:AT1G01290%09pink/ath:AT2G16370%09pink/ath:AT4G30000%09pink/ath:AT3G11750%09pink/ath:AT2G43760%09pink
Monoterpenoid biosynthesis	ath00902	8.05E-01	1.00E+00	SDR1|1;SDR2b|1	2	7	1797	4805	http://www.kegg.jp/kegg-bin/show_pathway?ath00902/ath:AT3G61220%09pink/ath:AT2G24190%09pink
Steroid biosynthesis	ath00100	8.17E-01	1.00E+00	CYP710A2|1;3BETAHSD/D2|1;SMT1|1;CAS1|1;DWF5|1;3BETAHSD/D1|1;SMT2|1;CYP51G1|1;FK|1;DIM|1;SDP1|1	11	35	1797	4805	http://www.kegg.jp/kegg-bin/show_pathway?ath00100/ath:AT2G34490%09pink/ath:AT2G26260%09pink/ath:AT5G13710%09pink/ath:AT2G07050%09pink/ath:AT1G50430%09pink/ath:AT1G47290%09pink/ath:AT1G20330%09pink/ath:AT1G11680%09pink/ath:AT3G52940%09pink/ath:AT3G19820%09pink/ath:AT5G04040%09pink
Sulfur metabolism	ath00920	8.20E-01	1.00E+00	OASC|1;GLY3|1;OASA2|1;SAT3|1;SIR|1;STR1|1;CYTC-2|1;SAL1|1;OASA1|1;SOX|1;APS2|1;SAT5|1;CGS1|1	13	41	1797	4805	http://www.kegg.jp/kegg-bin/show_pathway?ath00920/ath:AT3G59760%09pink/ath:AT1G53580%09pink/ath:AT3G22460%09pink/ath:AT3G13110%09pink/ath:AT5G04590%09pink/ath:AT1G79230%09pink/ath:AT4G10040%09pink/ath:AT5G63980%09pink/ath:AT4G14880%09pink/ath:AT3G01910%09pink/ath:AT1G19920%09pink/ath:AT5G56760%09pink/ath:AT3G01120%09pink
Ribosome	ath03010	8.24E-01	1.00E+00	RPS3A|1;RPS3AA|1;RPS9C|1;RPS6B|1;RPL18B|1;RPS13B|1;RPL10AA|1;RPL12A|1;RPL4A|1;ARP2|1;RPL30A|1;RPL7D|1;RPS14C|1;RPS2B|1;RPL7AB|1;RPL23A|1;RPS15AA|1;RPS3AB|1;RPS16A|1;RPS17D|1;RPL26B|1;RPS5A|1;RPL35B|1;RPS7A|1;RPP0A|1;RPL5B|1;RPS4D|1;RPL13D|1;RPL1|1;RPL27AB|1;RPS24B|1;RPL11A|1;RPS10C|1;RPS8B|1;RPL9B|1;RPL13AD|1;RPL15A|1;RPL22B|1;RPS12C|1;RPP0C|1;RPS17C|1;RPL7C|1;RPL6B|1;RPSaA|1;RPL21|1;RPL18AB|1;RP…	128	363	1797	4805	http://www.kegg.jp/kegg-bin/show_pathway?ath03010/ath:AT2G31610%09pink/ath:AT3G04840%09pink/ath:AT5G39850%09pink/ath:AT5G10360%09pink/ath:AT3G05590%09pink/ath:AT4G00100%09pink/ath:AT1G08360%09pink/ath:AT2G37190%09pink/ath:AT3G09630%09pink/ath:AT1G61580%09pink/ath:AT1G36240%09pink/ath:AT3G13580%09pink/ath:AT3G52580%09pink/ath:AT1G58684%09pink/ath:AT3G62870%09pink/ath:AT1G04480%09pink/ath:AT1G07770…
Flavone and flavonol biosynthesis	ath00944	8.47E-01	1.00E+00	UGT73C6|1	1	4	1797	4805	http://www.kegg.jp/kegg-bin/show_pathway?ath00944/ath:AT2G36790%09pink
Other types of O-glycan biosynthesis	ath00514	8.47E-01	1.00E+00	SEC|1	1	4	1797	4805	http://www.kegg.jp/kegg-bin/show_pathway?ath00514/ath:AT3G04240%09pink
Porphyrin and chlorophyll metabolism	ath00860	8.50E-01	1.00E+00	At5g26710|1;GSA2|1;HEMB1|1;HEMC|1;HEME2|1;CPX1|1;HO1|1;RCCR|1;FH|1;PPOX2|1;CHLP|1;CPX2|1;NOL|1;CHLG|1;CAO|1	15	48	1797	4805	http://www.kegg.jp/kegg-bin/show_pathway?ath00860/ath:AT5G26710%09pink/ath:AT3G48730%09pink/ath:AT1G69740%09pink/ath:AT5G08280%09pink/ath:AT2G40490%09pink/ath:AT1G03475%09pink/ath:AT2G26670%09pink/ath:AT4G37000%09pink/ath:AT4G03240%09pink/ath:AT5G14220%09pink/ath:AT1G74470%09pink/ath:AT4G03205%09pink/ath:AT5G04900%09pink/ath:AT3G51820%09pink/ath:AT1G44446%09pink
Flavonoid biosynthesis	ath00941	8.57E-01	1.00E+00	CCOAOMT1|1;At4g26220|1;CYP98A3|1;CYP73A5|1;DFRA|1;BAN|1	6	21	1797	4805	http://www.kegg.jp/kegg-bin/show_pathway?ath00941/ath:AT4G34050%09pink/ath:AT4G26220%09pink/ath:AT2G40890%09pink/ath:AT2G30490%09pink/ath:AT5G42800%09pink/ath:AT1G61720%09pink
Phenylpropanoid biosynthesis	ath00940	8.88E-01	1.00E+00	At3g47040|1;PER16|1;BGLU13|1;CCOAOMT1|1;CCR2|1;F13I12.60|1;4CLL7|1;BGLU44|1;CAD9|1;PER69|1;At4g26220|1;PER73|1;PER4|1;PER64|1;CYP98A3|1;PER1|1;OMT1|1;At5g04885|1;CAD1|1;BGLU17|1;TSM1|1;At5g20950|1;PER48|1;F13I12.50|1;CCR1|1;CAD5|1;PER9|1;PER41|1;PER26|1;CAD8|1;PER52|1;PER31|1;PER63|1;At5g20940|1;CAD6|1;CYP73A5|1;PER42|1;BGLU32|1;BGLU16|1;UGT84A2|1;PER67|1;BGLU42|1;CAD7|1;BGLU27|1;4CL1|1;CYP84A1|1…	52	157	1797	4805	http://www.kegg.jp/kegg-bin/show_pathway?ath00940/ath:AT3G47040%09pink/ath:AT2G18980%09pink/ath:AT5G44640%09pink/ath:AT4G34050%09pink/ath:AT1G80820%09pink/ath:AT3G47010%09pink/ath:AT4G05160%09pink/ath:AT3G18080%09pink/ath:AT4G39330%09pink/ath:AT5G64100%09pink/ath:AT4G26220%09pink/ath:AT5G67400%09pink/ath:AT1G14540%09pink/ath:AT5G42180%09pink/ath:AT2G40890%09pink/ath:AT1G48130%09pink/ath:AT5G54160…
Phosphatidylinositol signaling system	ath04070	8.95E-01	1.00E+00	PI4KA1|1;PTEN2A|1;CAM5|1;CAM6|1;VTC4|1;SAL1|1;PIP5K6|1;IMPL1|1;HISN7|1;CAM7|1;MTM2|1;PLC2|1;IPK2b|1;PLC7|1;DGK3|1;FAB1A|1;DGK4|1;ITPK1|1;T4M14.8|1;DGK5|1;IPK1|1	21	68	1797	4805	http://www.kegg.jp/kegg-bin/show_pathway?ath04070/ath:AT1G49340%09pink/ath:AT3G19420%09pink/ath:AT2G27030%09pink/ath:AT5G21274%09pink/ath:AT3G02870%09pink/ath:AT5G63980%09pink/ath:AT3G07960%09pink/ath:AT1G31190%09pink/ath:AT4G39120%09pink/ath:AT3G43810%09pink/ath:AT5G04540%09pink/ath:AT3G08510%09pink/ath:AT5G61760%09pink/ath:AT3G55940%09pink/ath:AT2G18730%09pink/ath:AT4G33240%09pink/ath:AT5G57690…
AGE-RAGE signaling pathway in diabetic complications	ath04933	9.04E-01	1.00E+00	MPK4|1;PLC2|1;MPK13|1;PLC7|1;ARAC3|1;MPK3|1;ARAC11|1;ARAC5|1	8	29	1797	4805	http://www.kegg.jp/kegg-bin/show_pathway?ath04933/ath:AT4G01370%09pink/ath:AT3G08510%09pink/ath:AT1G07880%09pink/ath:AT3G55940%09pink/ath:AT4G35020%09pink/ath:AT3G45640%09pink/ath:AT3G51300%09pink/ath:AT1G75840%09pink
Taurine and hypotaurine metabolism	ath00430	9.41E-01	1.00E+00	GAD1|1;GGT1|1;GAD4|1	3	14	1797	4805	http://www.kegg.jp/kegg-bin/show_pathway?ath00430/ath:AT5G17330%09pink/ath:AT4G39640%09pink/ath:AT2G02010%09pink
Nucleotide excision repair	ath03420	9.45E-01	1.00E+00	RAD23A|1;PCNA2|1;CUL4|1;POL2A|1;RAD23D|1;RPA2A|1;At1g10590|1;RAD23C|1;DDB1B|1;RFC2|1;DDB1A|1;PCNA|1;RFC5|1;TFB5|1;CYCH1-1|1;RPA1A|1;RAD23B|1;RBX1B|1;GTF2H2|1;RFC3|1	20	69	1797	4805	http://www.kegg.jp/kegg-bin/show_pathway?ath03420/ath:AT1G16190%09pink/ath:AT2G29570%09pink/ath:AT5G46210%09pink/ath:AT1G08260%09pink/ath:AT5G38470%09pink/ath:AT2G24490%09pink/ath:AT1G10590%09pink/ath:AT3G02540%09pink/ath:AT4G21100%09pink/ath:AT1G63160%09pink/ath:AT4G05420%09pink/ath:AT1G07370%09pink/ath:AT1G77470%09pink/ath:AT1G12400%09pink/ath:AT5G27620%09pink/ath:AT2G06510%09pink/ath:AT1G79650…
Mismatch repair	ath03430	9.58E-01	1.00E+00	PCNA2|1;RPA2A|1;At1g10590|1;At3g18580|1;RFC2|1;MLH1|1;PCNA|1;RFC5|1;RPA1A|1;RFC3|1	10	39	1797	4805	http://www.kegg.jp/kegg-bin/show_pathway?ath03430/ath:AT2G29570%09pink/ath:AT2G24490%09pink/ath:AT1G10590%09pink/ath:AT3G18580%09pink/ath:AT1G63160%09pink/ath:AT4G09140%09pink/ath:AT1G07370%09pink/ath:AT1G77470%09pink/ath:AT2G06510%09pink/ath:AT5G27740%09pink
Pentose and glucuronate interconversions	ath00040	9.67E-01	1.00E+00	UGD2|1;XYLA|1;ALDH3H1|1;UGP2|1;UGP1|1;SDH|1;USP|1;ALDH2B4|1;XK-2|1;ALDH2B7|1;PME41|1;PME3|1;PME2|1;UGD3|1;GLCAK1|1;PME31|1;At5g14650|1;At3g55140|1;PME32|1;RPE|1;ALDH3F1|1;At3g01850|1;UGD1|1	23	81	1797	4805	http://www.kegg.jp/kegg-bin/show_pathway?ath00040/ath:AT3G29360%09pink/ath:AT5G57655%09pink/ath:AT1G44170%09pink/ath:AT3G03250%09pink/ath:AT5G17310%09pink/ath:AT5G51970%09pink/ath:AT5G52560%09pink/ath:AT3G48000%09pink/ath:AT5G49650%09pink/ath:AT1G23800%09pink/ath:AT4G02330%09pink/ath:AT3G14310%09pink/ath:AT1G53830%09pink/ath:AT5G15490%09pink/ath:AT3G01640%09pink/ath:AT3G29090%09pink/ath:AT5G14650…
Glycerophospholipid metabolism	ath00564	9.76E-01	1.00E+00	PLDALPHA2|1;PLDDELTA|1;PECT1|1;SDP6|1;PLDALPHA1|1;NPC1|1;LPAT2|1;At5g20060|1;NPC2|1;PLA2-ALPHA|1;PSD2|1;GDPD6|1;DGK3|1;GDPD5|1;PLDBETA1|1;NPC4|1;DGK4|1;LPEAT1|1;DGK5|1;SDP1|1;GPAT9|1;EMB1187|1;LPLAT2|1;PLDALPHA4|1	24	86	1797	4805	http://www.kegg.jp/kegg-bin/show_pathway?ath00564/ath:AT1G52570%09pink/ath:AT4G35790%09pink/ath:AT2G38670%09pink/ath:AT3G10370%09pink/ath:AT3G15730%09pink/ath:AT1G07230%09pink/ath:AT3G57650%09pink/ath:AT5G20060%09pink/ath:AT2G26870%09pink/ath:AT2G06925%09pink/ath:AT5G57190%09pink/ath:AT5G08030%09pink/ath:AT2G18730%09pink/ath:AT1G74210%09pink/ath:AT2G42010%09pink/ath:AT3G03530%09pink/ath:AT5G57690…
Brassinosteroid biosynthesis	ath00905	9.76E-01	1.00E+00	CYP734A1|1	1	8	1797	4805	http://www.kegg.jp/kegg-bin/show_pathway?ath00905/ath:AT2G26710%09pink
Regulation of autophagy	ath04140	9.78E-01	1.00E+00	ATG16|1;KIN10|1;ATG3|1;ATG8C|1;KIN11|1;ATG6|1	6	28	1797	4805	http://www.kegg.jp/kegg-bin/show_pathway?ath04140/ath:AT5G50230%09pink/ath:AT3G01090%09pink/ath:AT5G61500%09pink/ath:AT1G62040%09pink/ath:AT3G29160%09pink/ath:AT3G61710%09pink
Aminoacyl-tRNA biosynthesis	ath00970	9.81E-01	1.00E+00	At3g02760|1;At4g10320|1;At1g72550|1;At5g27470|1;IBI1|1;At3g04600|1;THRRS|1;At1g29880|1;At3g62120|1;At3g11710|1;EMB1027|1;SYNC3|1;SYNC1|1;At5g26710|1;OVA9|1;TWN2|1;At4g13780|1;ALATS|1;At2g33840|1;At4g26870|1;At4g39280|1;At1g09620|1;At3g58140|1;SYCO|1;At1g66530|1;EMB2768|1;OVA7|1;At5g38830|1;GATB|1;EDD1|1;OVA6|1;GATA|1;OVA4|1	33	115	1797	4805	http://www.kegg.jp/kegg-bin/show_pathway?ath00970/ath:AT3G02760%09pink/ath:AT4G10320%09pink/ath:AT1G72550%09pink/ath:AT5G27470%09pink/ath:AT4G31180%09pink/ath:AT3G04600%09pink/ath:AT5G26830%09pink/ath:AT1G29880%09pink/ath:AT3G62120%09pink/ath:AT3G11710%09pink/ath:AT4G26300%09pink/ath:AT1G70980%09pink/ath:AT5G56680%09pink/ath:AT5G26710%09pink/ath:AT1G25350%09pink/ath:AT1G14610%09pink/ath:AT4G13780…
Circadian rhythm - plant	ath04712	9.84E-01	1.00E+00	PHYB|1;PHYA|1;CKA1|1;CKA4|1;CKA2|1;ADO1|1;ADO3|1;CRY1|1	8	36	1797	4805	http://www.kegg.jp/kegg-bin/show_pathway?ath04712/ath:AT2G18790%09pink/ath:AT1G09570%09pink/ath:AT5G67380%09pink/ath:AT2G23070%09pink/ath:AT3G50000%09pink/ath:AT5G57360%09pink/ath:AT1G68050%09pink/ath:AT4G08920%09pink
Glycosylphosphatidylinositol(GPI)-anchor biosynthesis	ath00563	9.93E-01	1.00E+00	T1B9.16|1;At1g08750|1;MKP11.10|1;At3g07140|1	4	24	1797	4805	http://www.kegg.jp/kegg-bin/show_pathway?ath00563/ath:AT3G07180%09pink/ath:AT1G08750%09pink/ath:AT5G17250%09pink/ath:AT3G07140%09pink
DNA replication	ath03030	9.94E-01	1.00E+00	PCNA2|1;POL2A|1;RPA2A|1;At1g10590|1;At3g18580|1;RFC2|1;PCNA|1;RFC5|1;RPA1A|1;At1g67320|1;RFC3|1	11	50	1797	4805	http://www.kegg.jp/kegg-bin/show_pathway?ath03030/ath:AT2G29570%09pink/ath:AT1G08260%09pink/ath:AT2G24490%09pink/ath:AT1G10590%09pink/ath:AT3G18580%09pink/ath:AT1G63160%09pink/ath:AT1G07370%09pink/ath:AT1G77470%09pink/ath:AT2G06510%09pink/ath:AT1G67320%09pink/ath:AT5G27740%09pink
Plant-pathogen interaction	ath04626	9.98E-01	1.00E+00	PTI13|1;HSP90-1|1;HSP90-3|1;HSP90-7|1;HSP90-6|1;CML13|1;CPK20|1;CAM5|1;CML27|1;MPK4|1;CAM6|1;CML23|1;HSP90-2|1;CML14|1;CML11|1;HSP90-5|1;GLPK|1;MPK6|1;CML1|1;T17J13.180|1;CPK3|1;SGT1A|1;MKK2|1;CERK1|1;CML19|1;RD19A|1;T16L1.210|1;CML49|1;CPK2|1;CPK4|1;CPK21|1;ECI3|1;CAM7|1;CPK11|1;CPK6|1;CPK33|1;CML44|1;BAK1|1;RBOHD|1;CPK1|1;SGT1B|1;CPK17|1;CML20|1;MPK3|1;CML34|1;HSP90-4|1	46	167	1797	4805	http://www.kegg.jp/kegg-bin/show_pathway?ath04626/ath:AT3G59350%09pink/ath:AT5G52640%09pink/ath:AT5G56010%09pink/ath:AT4G24190%09pink/ath:AT3G07770%09pink/ath:AT1G12310%09pink/ath:AT2G38910%09pink/ath:AT2G27030%09pink/ath:AT1G18210%09pink/ath:AT4G01370%09pink/ath:AT5G21274%09pink/ath:AT1G66400%09pink/ath:AT5G56030%09pink/ath:AT1G62820%09pink/ath:AT3G22930%09pink/ath:AT2G04030%09pink/ath:AT1G80460…
Fatty acid elongation	ath00062	9.98E-01	1.00E+00	KCR1|1;At1g01710|1;ECI3|1;ECR|1;F27H5_130|1;At3g45770|1	6	35	1797	4805	http://www.kegg.jp/kegg-bin/show_pathway?ath00062/ath:AT1G67730%09pink/ath:AT1G01710%09pink/ath:AT4G14440%09pink/ath:AT3G55360%09pink/ath:AT3G60340%09pink/ath:AT3G45770%09pink
Cutin, suberine and wax biosynthesis	ath00073	9.98E-01	1.00E+00	HHT1|1;PXG4|1;CYP86A8|1;CYP86A1|1	4	27	1797	4805	http://www.kegg.jp/kegg-bin/show_pathway?ath00073/ath:AT5G41040%09pink/ath:AT1G70670%09pink/ath:AT2G45970%09pink/ath:AT5G58860%09pink
Glucosinolate biosynthesis	ath00966	9.98E-01	1.00E+00	BCAT3|1;CYP83B1|1	2	19	1797	4805	http://www.kegg.jp/kegg-bin/show_pathway?ath00966/ath:AT3G49680%09pink/ath:AT4G31500%09pink
Base excision repair	ath03410	9.99E-01	1.00E+00	PCNA2|1;ARP|1;POL2A|1;PARP1|1;PCNA|1;XRCC1|1;PARP2|1	7	43	1797	4805	http://www.kegg.jp/kegg-bin/show_pathway?ath03410/ath:AT2G29570%09pink/ath:AT2G41460%09pink/ath:AT1G08260%09pink/ath:AT2G31320%09pink/ath:AT1G07370%09pink/ath:AT1G80420%09pink/ath:AT4G02390%09pink
RNA polymerase	ath03020	1.00E+00	1.00E+00	At3g49000|1;NRPB5A|1;NRPB1|1;NRPB3|1;RPAC43|1;At3g13940|1;NRPB2|1	7	45	1797	4805	http://www.kegg.jp/kegg-bin/show_pathway?ath03020/ath:AT3G49000%09pink/ath:AT3G22320%09pink/ath:AT4G35800%09pink/ath:AT2G15430%09pink/ath:AT1G60620%09pink/ath:AT3G13940%09pink/ath:AT4G21710%09pink
Ubiquitin mediated proteolysis	ath04120	1.00E+00	1.00E+00	UBA2|1;CUL4|1;ECR1|1;CUL2|1;SKP1A|1;PRP19B|1;UPL2|1;PUB1|1;UBC27|1;SAE2|1;UBC4|1;UPL1|1;CUL1|1;UBC5|1;UPL3|1;UBA1|1;PRP19A|1;CUL3B|1;DDB1B|1;UBC11|1;HRD1A|1;SAE1A|1;DDB1A|1;SKP1B|1;RCE2|1;UBC2|1;UBC9|1;ASK11|1;UPL6|1;EMB3001|1;RBX1B|1;UBC36|1;UPL5|1;APC2|1	34	142	1797	4805	http://www.kegg.jp/kegg-bin/show_pathway?ath04120/ath:AT5G06460%09pink/ath:AT5G46210%09pink/ath:AT5G19180%09pink/ath:AT1G02980%09pink/ath:AT1G75950%09pink/ath:AT2G33340%09pink/ath:AT1G70320%09pink/ath:AT5G15400%09pink/ath:AT5G50870%09pink/ath:AT2G21470%09pink/ath:AT5G41340%09pink/ath:AT1G55860%09pink/ath:AT4G02570%09pink/ath:AT1G63800%09pink/ath:AT4G38600%09pink/ath:AT2G30110%09pink/ath:AT1G04510…
Diterpenoid biosynthesis	ath00904	1.00E+00	1.00E+00	GA1|1	1	22	1797	4805	http://www.kegg.jp/kegg-bin/show_pathway?ath00904/ath:AT4G02780%09pink
Zeatin biosynthesis	ath00908	1.00E+00	1.00E+00	UGT85A1|1	1	23	1797	4805	http://www.kegg.jp/kegg-bin/show_pathway?ath00908/ath:AT1G22400%09pink
Sesquiterpenoid and triterpenoid biosynthesis	ath00909	1.00E+00	1.00E+00	PEN3|1	1	23	1797	4805	http://www.kegg.jp/kegg-bin/show_pathway?ath00909/ath:AT5G36150%09pink
Basal transcription factors	ath03022	1.00E+00	1.00E+00	TAF6|1;TFIIB2|1;TFIIA-L|1;At1g75510|1;TFB5|1;CYCH1-1|1;GTF2H2|1	7	55	1797	4805	http://www.kegg.jp/kegg-bin/show_pathway?ath03022/ath:AT1G04950%09pink/ath:AT3G10330%09pink/ath:AT1G07480%09pink/ath:AT1G75510%09pink/ath:AT1G12400%09pink/ath:AT5G27620%09pink/ath:AT1G05055%09pink
Homologous recombination	ath03440	1.00E+00	1.00E+00	RPA2A|1;At1g10590|1;At3g18580|1;RPA1A|1;XRCC2|1;BRCA2A|1	6	56	1797	4805	http://www.kegg.jp/kegg-bin/show_pathway?ath03440/ath:AT2G24490%09pink/ath:AT1G10590%09pink/ath:AT3G18580%09pink/ath:AT2G06510%09pink/ath:AT5G64520%09pink/ath:AT4G00020%09pink
Photosynthesis	ath00195	1.00E+00	1.00E+00	RFNR2|1;atpB|1;RFNR1|1;atpA|1;FD1|1;FD4|1;PSBQ2|1;LFNR2|1;FD3|1;PSAL|1	10	77	1797	4805	http://www.kegg.jp/kegg-bin/show_pathway?ath00195/ath:AT1G30510%09pink/ath:ArthCp029%09pink/ath:AT4G05390%09pink/ath:ArthCp007%09pink/ath:AT1G10960%09pink/ath:AT5G10000%09pink/ath:AT4G05180%09pink/ath:AT1G20020%09pink/ath:AT2G27510%09pink/ath:AT4G12800%09pink
Plant hormone signal transduction	ath04075	1.00E+00	1.00E+00	BSK7|1;GH3.1|1;SRK2B|1;GID1C|1;NPR4|1;At4g35230|1;COI1|1;SRK2I|1;MPK6|1;BSK2|1;GH3.3|1;GH3.4|1;TIR1|1;T16L1.210|1;NPR5|1;AHK2|1;AHP2|1;At2g29380|1;PYL11|1;BAK1|1;BRI1|1;ETR2|1;BSK4|1;PYR1|1;GH3.6|1;TGA10|1;HAB1|1;At5g41260|1;PYL2|1;BR-signaling kinase 3|1;XTH22|1;DPBF3|1;PYL8|1	33	271	1797	4805	http://www.kegg.jp/kegg-bin/show_pathway?ath04075/ath:AT1G63500%09pink/ath:AT2G14960%09pink/ath:AT1G60940%09pink/ath:AT5G27320%09pink/ath:AT4G19660%09pink/ath:AT4G35230%09pink/ath:AT2G39940%09pink/ath:AT5G66880%09pink/ath:AT2G43790%09pink/ath:AT5G46570%09pink/ath:AT2G23170%09pink/ath:AT1G59500%09pink/ath:AT3G62980%09pink/ath:AT4G33720%09pink/ath:AT2G41370%09pink/ath:AT5G35750%09pink/ath:AT3G29350…
