# Supplementary material for: Study of Terpenoid Synthesis and Prenyltransferase in Roots of Rehmannia glutinosa Based on iTRAQ Quantitative Proteomics
Source: Front Plant Sci. 2021 Aug 4;12:693758. doi: 10.3389/fpls.2021.693758 (PMC8371554; doi:10.3389/fpls.2021.693758)
Supplement: Supplementary file 3 [file Data_sheet_3.xls]

## Sheet: Tablib Dataset
node1	node1_gene	node1_string	node2	node2_gene	node2_string	score
Q9SCN8	CDC48D	3702.AT3G53230.1	Q5XEP2	HOP2	3702.AT1G62740.1	422
Q9SCN8	CDC48D	3702.AT3G53230.1	Q9SII9	DSK2A	3702.AT2G17190.1	674
Q9SCN8	CDC48D	3702.AT3G53230.1	Q9LW77	HRD1A	3702.AT3G16090.1	929
Q9SCN8	CDC48D	3702.AT3G53230.1	Q9LHA8	MED37C	3702.AT3G12580.1	807
Q9SCN8	CDC48D	3702.AT3G53230.1	F4JMJ1	HSP70-17	3702.AT4G16660.1	901
Q9SCN8	CDC48D	3702.AT3G53230.1	O64495	SBT1.2	3702.AT1G04110.1	672
Q9SCN8	CDC48D	3702.AT3G53230.1	O65423	F18E5.200	3702.AT4G21580.1	439
Q9SCN8	CDC48D	3702.AT3G53230.1	Q8RWJ5	At1g29310	3702.AT1G29310.1	575
Q9SCN8	CDC48D	3702.AT3G53230.1	Q9XFR5	SR30	3702.AT1G09140.1	437
Q9SCN8	CDC48D	3702.AT3G53230.1	O64518	AMC5	3702.AT1G79330.1	413
Q9SCN8	CDC48D	3702.AT3G53230.1	Q84WS0	SBTI1.1	3702.AT1G01900.1	672
Q9SCN8	CDC48D	3702.AT3G53230.1	Q9LPT6	F11F12.1	3702.AT1G50670.1	980
Q9SCN8	CDC48D	3702.AT3G53230.1	Q94JZ8	PUX7	3702.AT1G14570.1	837
Q9SCN8	CDC48D	3702.AT3G53230.1	Q9LM25	HRD3A	3702.AT1G18260.1	808
Q9SCN8	CDC48D	3702.AT3G53230.1	Q84L32	RAD23A	3702.AT1G16190.1	903
Q9SCN8	CDC48D	3702.AT3G53230.1	Q9LTX7	emb1441	3702.AT5G49930.1	589
Q9SCN8	CDC48D	3702.AT3G53230.1	O22263	PDIL2-1	3702.AT2G47470.1	691
Q9SCN8	CDC48D	3702.AT3G53230.1	Q9SEI4	RPT3	3702.AT5G58290.1	472
Q9SCN8	CDC48D	3702.AT3G53230.1	P29830	HSP17.6	3702.AT5G12020.1	554
Q9SCN8	CDC48D	3702.AT3G53230.1	O23712	PAF2	3702.AT1G47250.1	539
Q9SCN8	CDC48D	3702.AT3G53230.1	Q84J81	Fes1A	3702.AT3G09350.1	588
Q9SCN8	CDC48D	3702.AT3G53230.1	Q9SZD4	RPT2A	3702.AT4G29040.1	668
Q9SCN8	CDC48D	3702.AT3G53230.1	Q9SIV2	RPN1A	3702.AT2G20580.1	535
Q9SCN8	CDC48D	3702.AT3G53230.1	P42825	ATJ2	3702.AT5G22060.1	487
Q9SCN8	CDC48D	3702.AT3G53230.1	Q8S927	ATG8C	3702.AT1G62040.2	682
Q9SCN8	CDC48D	3702.AT3G53230.1	P13853	HSP17.6C	3702.AT1G53540.1	540
Q9SCN8	CDC48D	3702.AT3G53230.1	Q42586	PYRE-F	3702.AT3G54470.1	557
Q9SCN8	CDC48D	3702.AT3G53230.1	Q9SRZ0	CUL2	3702.AT1G02980.1	631
Q9SCN8	CDC48D	3702.AT3G53230.1	O81149	PAE1	3702.AT1G53850.1	415
Q9SCN8	CDC48D	3702.AT3G53230.1	Q9SL67	RPT2B	3702.AT2G20140.1	668
Q9SCN8	CDC48D	3702.AT3G53230.1	P34066	PAF1	3702.AT5G42790.1	539
Q9SCN8	CDC48D	3702.AT3G53230.1	Q8VWK0	RPN5B	3702.AT5G64760.1	670
Q9SCN8	CDC48D	3702.AT3G53230.1	Q9FIB6	RPN5A	3702.AT5G64760.1	670
Q9SCN8	CDC48D	3702.AT3G53230.1	Q9LDZ0	HSP70-10	3702.AT5G09590.1	634
Q9SCN8	CDC48D	3702.AT3G53230.1	Q9MAT0	RPN2B	3702.AT1G04810.1	427
Q9SCN8	CDC48D	3702.AT3G53230.1	Q9SPE6	ASNAP2	3702.AT3G56190.1	629
Q9SCN8	CDC48D	3702.AT3G53230.1	Q9S7C0	HSP70-14	3702.AT1G79930.1	676
Q9SCN8	CDC48D	3702.AT3G53230.1	Q9SVN5	At4g13780	3702.AT4G13780.1	656
Q9SCN8	CDC48D	3702.AT3G53230.1	Q9LF37	CLPB3	3702.AT5G15450.1	568
Q9SCN8	CDC48D	3702.AT3G53230.1	Q9MAU6	PDIL2-2	3702.AT1G04980.1	727
Q9SCN8	CDC48D	3702.AT3G53230.1	Q9LVJ1	SBT1.4	3702.AT3G14067.1	672
Q9SCN8	CDC48D	3702.AT3G53230.1	O81822	HSP17.7	3702.AT5G12030.1	575
Q9SCN8	CDC48D	3702.AT3G53230.1	Q8RWU7	PUX4	3702.AT4G04210.1	987
Q9SCN8	CDC48D	3702.AT3G53230.1	Q9SA75	SBT2.1	3702.AT1G30600.1	672
Q9SCN8	CDC48D	3702.AT3G53230.1	Q9SVK0	At4g38930	3702.AT4G38930.2	980
Q9SCN8	CDC48D	3702.AT3G53230.1	F4HQD4	HSP70-15	3702.AT1G79920.1	733
Q9SCN8	CDC48D	3702.AT3G53230.1	P42730	CLPB1	3702.AT1G74310.1	784
Q9SCN8	CDC48D	3702.AT3G53230.1	P57741	At5g49510	3702.AT5G49510.1	408
Q9SCN8	CDC48D	3702.AT3G53230.1	A8MQW3	UFD1	3702.AT2G21270.3	980
Q9SCN8	CDC48D	3702.AT3G53230.1	Q9SSB5	RPT1A	3702.AT1G53750.1	458
Q9SCN8	CDC48D	3702.AT3G53230.1	Q1PEU4	PCMP-E9	3702.AT2G44880.1	478
Q9SCN8	CDC48D	3702.AT3G53230.1	P10795	RBCS-1A	3702.AT1G67090.1	411
Q9SCN8	CDC48D	3702.AT3G53230.1	O23708	PAB1	3702.AT1G16470.1	475
Q9SCN8	CDC48D	3702.AT3G53230.1	O49607	SBT1.6	3702.AT4G34980.1	672
Q9SCN8	CDC48D	3702.AT3G53230.1	Q9STH1	HOP3	3702.AT4G12400.2	690
Q9SCN8	CDC48D	3702.AT3G53230.1	F4JPR7	PUX8	3702.AT4G11740.1	967
Q9SCN8	CDC48D	3702.AT3G53230.1	O04019	RPT5B	3702.AT1G09100.1	471
Q9SCN8	CDC48D	3702.AT3G53230.1	Q8VYJ7	CLPB4	3702.AT2G25140.1	766
Q9SCN8	CDC48D	3702.AT3G53230.1	Q9C5G7	PUX13	3702.AT4G23040.1	956
Q9SCN8	CDC48D	3702.AT3G53230.1	F4J9W8	At3g18860	3702.AT3G18860.1	991
Q9SCN8	CDC48D	3702.AT3G53230.1	P55034	RPN10	3702.AT4G38630.1	692
Q9SCN8	CDC48D	3702.AT3G53230.1	Q8GWT4	PMRT15	3702.AT4G31120.1	424
Q9SCN8	CDC48D	3702.AT3G53230.1	O48773	PDIL2-3	3702.AT2G32920.1	691
Q9SCN8	CDC48D	3702.AT3G53230.1	Q9LUM3	SBT1.5	3702.AT3G14240.1	672
Q9SCN8	CDC48D	3702.AT3G53230.1	Q96327	EBP1	3702.AT3G51800.2	777
Q9SCN8	CDC48D	3702.AT3G53230.1	P10896	RCA	3702.AT2G39730.1	453
Q9SCN8	CDC48D	3702.AT3G53230.1	Q9M0N1	PUX10	3702.AT4G10790.1	956
Q9SCN8	CDC48D	3702.AT3G53230.1	Q8LPK4	ALPHAC-AD	3702.AT5G22780.1	552
Q9SCN8	CDC48D	3702.AT3G53230.1	P29402	CNX1	3702.AT5G61790.1	406
Q9SCN8	CDC48D	3702.AT3G53230.1	Q9FGY9	PNG1	3702.AT5G49570.1	876
Q9SCN8	CDC48D	3702.AT3G53230.1	Q84L30	RAD23D	3702.AT5G38470.1	903
Q9SCN8	CDC48D	3702.AT3G53230.1	Q9LF41	PUB1	3702.AT5G15400.1	973
Q9SCN8	CDC48D	3702.AT3G53230.1	P42742	PBF1	3702.AT3G60820.1	414
Q9SCN8	CDC48D	3702.AT3G53230.1	Q9FI56	CLPC1	3702.AT5G50920.1	568
Q9SCN8	CDC48D	3702.AT3G53230.1	Q9SZV5	SBT2.6	3702.AT4G30020.1	672
Q9SCN8	CDC48D	3702.AT3G53230.1	Q9S9N1	HSP70-5	3702.AT1G16030.1	441
Q9SCN8	CDC48D	3702.AT3G53230.1	O65351	SBT1.7	3702.AT5G67360.1	672
Q9SCN8	CDC48D	3702.AT3G53230.1	F4JKK0	SUD1	3702.AT4G34100.1	775
Q9SCN8	CDC48D	3702.AT3G53230.1	Q9FJL3	FKBP65	3702.AT5G48570.1	480
Q9SCN8	CDC48D	3702.AT3G53230.1	O82264	At2g47970	3702.AT2G47970.1	997
Q9SCN8	CDC48D	3702.AT3G53230.1	Q9ZV90	At1g78720	3702.AT1G78720.1	575
Q9SCN8	CDC48D	3702.AT3G53230.1	Q0WUG6	SBT6.1	3702.AT5G19660.1	672
Q9SCN8	CDC48D	3702.AT3G53230.1	Q9ZNW0	MOCS3	3702.AT5G55130.1	568
Q9SCN8	CDC48D	3702.AT3G53230.1	Q8L4A7	PAB2	3702.AT1G79210.1	475
Q9SCN8	CDC48D	3702.AT3G53230.1	Q94BQ2	RPT6B	3702.AT5G20000.1	481
Q9SCN8	CDC48D	3702.AT3G53230.1	O23714	PBD1	3702.AT3G22630.1	871
Q9SCN8	CDC48D	3702.AT3G53230.1	Q9MAT3	F13M7.16	3702.AT1G04850.1	956
Q9SCN8	CDC48D	3702.AT3G53230.1	Q38858	CRT2	3702.AT1G09210.1	469
Q9SCN8	CDC48D	3702.AT3G53230.1	Q5D869	NRPE1	3702.AT2G40030.1	766
Q9SCN8	CDC48D	3702.AT3G53230.1	Q94AH6	CUL1	3702.AT4G02570.1	631
Q9SCN8	CDC48D	3702.AT3G53230.1	P92974	UBA2	3702.AT5G06460.1	667
Q9SCN8	CDC48D	3702.AT3G53230.1	Q6WWW4	UPL3	3702.AT4G38600.1	658
Q9SCN8	CDC48D	3702.AT3G53230.1	Q84L33	RAD23B	3702.AT1G79650.4	903
Q9SCN8	CDC48D	3702.AT3G53230.1	F4IVJ8	At2g26780	3702.AT2G26780.1	501
Q9SCN8	CDC48D	3702.AT3G53230.1	Q9C9L0	CUL3B	3702.AT1G69670.1	631
Q9SCN8	CDC48D	3702.AT3G53230.1	O80725	ABCB4	3702.AT2G47000.1	417
Q9SCN8	CDC48D	3702.AT3G53230.1	Q8LPL6	ALPHA-ADR	3702.AT5G22770.1	552
Q9SCN8	CDC48D	3702.AT3G53230.1	Q9LYC2	At3g63000	3702.AT3G63000.1	997
Q9SCN8	CDC48D	3702.AT3G53230.1	Q9LP45	RPN6	3702.AT1G29150.1	458
Q9SCN8	CDC48D	3702.AT3G53230.1	Q9SEI2	RPT5A	3702.AT3G05530.1	410
Q9SCN8	CDC48D	3702.AT3G53230.1	P18616	NRPB1	3702.AT4G35800.1	754
Q9SCN8	CDC48D	3702.AT3G53230.1	O64517	AMC4	3702.AT1G79340.1	413
Q9SCN8	CDC48D	3702.AT3G53230.1	Q9FI61	UBC27	3702.AT5G50870.2	453
Q9SCN8	CDC48D	3702.AT3G53230.1	P55852	SUMO1	3702.AT4G26840.1	426
Q9SCN8	CDC48D	3702.AT3G53230.1	Q9FLP6	SUMO2	3702.AT4G26840.1	426
Q9SCN8	CDC48D	3702.AT3G53230.1	O64481	SBT2.5	3702.AT2G19170.1	672
Q9SCN8	CDC48D	3702.AT3G53230.1	Q93WI0	At5g19370	3702.AT5G19370.1	568
Q9SCN8	CDC48D	3702.AT3G53230.1	Q9FVU9	CSN5B	3702.AT1G71230.1	798
Q9SCN8	CDC48D	3702.AT3G53230.1	Q9SAB1	HSP70-16	3702.AT1G11660.1	676
Q9SCN8	CDC48D	3702.AT3G53230.1	Q84L31	RAD23C	3702.AT3G02540.1	903
Q9SCN8	CDC48D	3702.AT3G53230.1	O65719	HSP70-3	3702.AT3G09440.1	420
Q9SCN8	CDC48D	3702.AT3G53230.1	Q8W4Q5	RIN3	3702.AT5G51450.2	903
Q9SCN8	CDC48D	3702.AT3G53230.1	Q9FHQ3	HSP15.7	3702.AT5G37670.1	432
Q9SCN8	CDC48D	3702.AT3G53230.1	Q9ZUF6	SBT1.8	3702.AT2G05920.1	672
Q9SCN8	CDC48D	3702.AT3G53230.1	Q9SSQ8	HSP26.5	3702.AT1G52560.1	520
Q9SCN8	CDC48D	3702.AT3G53230.1	P93028	UBA1	3702.AT2G30110.1	667
Q9SCN8	CDC48D	3702.AT3G53230.1	F4JVN6	TPP2	3702.AT4G20850.1	672
Q9SCN8	CDC48D	3702.AT3G53230.1	P27323	HSP90-1	3702.AT5G52640.1	883
Q9FIZ7	OXP1	3702.AT5G37830.1	Q5XEV4	At1g65030	3702.AT1G65030.1	572
Q9FIZ7	OXP1	3702.AT5G37830.1	O82221	At2g23930	3702.AT2G23930.1	978
Q9FIZ7	OXP1	3702.AT5G37830.1	F4HS68	EMB2753	3702.AT1G80410.2	619
Q9FIZ7	OXP1	3702.AT5G37830.1	Q9FKI4	NAA10	3702.AT5G13780.1	939
Q9FIZ7	OXP1	3702.AT5G37830.1	F4KEY9	NAA25	3702.AT5G58450.1	651
P93655	LON1	3702.AT5G26860.1	O04331	PHB3	3702.AT5G40770.1	624
P93655	LON1	3702.AT5G26860.1	Q9SJZ7	DJA6	3702.AT2G22360.1	413
P93655	LON1	3702.AT5G26860.1	Q8RY22	DEGP7	3702.AT3G03380.1	525
P93655	LON1	3702.AT5G26860.1	Q8W585	FTSH8	3702.AT1G06430.1	837
P93655	LON1	3702.AT5G26860.1	Q9SAA2	CLPP6	3702.AT1G11750.2	804
P93655	LON1	3702.AT5G26860.1	Q8L770	CLPR3	3702.AT1G09130.3	809
P93655	LON1	3702.AT5G26860.1	P30186	PAD1	3702.AT3G51260.1	765
P93655	LON1	3702.AT5G26860.1	Q9LF37	CLPB3	3702.AT5G15450.1	425
P93655	LON1	3702.AT5G26860.1	Q9SSR2	At1g52600	3702.AT1G52600.1	408
P93655	LON1	3702.AT5G26860.1	Q9XJ35	CLPR1	3702.AT1G49970.1	865
P93655	LON1	3702.AT5G26860.1	Q9FN42	CLPP2	3702.AT5G23140.1	896
P93655	LON1	3702.AT5G26860.1	Q9LK25	PHB4	3702.AT3G27280.1	624
P93655	LON1	3702.AT5G26860.1	Q9XJ36	CLPR2	3702.AT1G12410.1	808
P93655	LON1	3702.AT5G26860.1	Q9STX5	HSP90-7	3702.AT4G24190.1	432
P93655	LON1	3702.AT5G26860.1	Q8VZI8	FTSH10	3702.AT1G07510.1	735
P93655	LON1	3702.AT5G26860.1	P51818	HSP90-3	3702.AT5G56010.1	432
P93655	LON1	3702.AT5G26860.1	P55737	HSP90-2	3702.AT5G56010.1	432
P93655	LON1	3702.AT5G26860.1	Q9S834	CLPP5	3702.AT1G02560.1	847
P93655	LON1	3702.AT5G26860.1	Q84WU8	FTSH3	3702.AT2G29080.1	811
P93655	LON1	3702.AT5G26860.1	Q945K7	IDH5	3702.AT5G03290.1	611
P93655	LON1	3702.AT5G26860.1	P42730	CLPB1	3702.AT1G74310.1	425
P93655	LON1	3702.AT5G26860.1	O24616	PAD2	3702.AT5G66140.1	765
P93655	LON1	3702.AT5G26860.1	Q8LG77	IDH6	3702.AT3G09810.1	611
P93655	LON1	3702.AT5G26860.1	Q9FT52	At3g52300	3702.AT3G52300.1	450
P93655	LON1	3702.AT5G26860.1	P56772	clpP1	3702.ATCG00670.1	832
P93655	LON1	3702.AT5G26860.1	Q93WL3	CLPT1	3702.AT4G25370.1	425
P93655	LON1	3702.AT5G26860.1	Q9FNF6	MOP9.8	3702.AT5G24260.1	412
P93655	LON1	3702.AT5G26860.1	O80860	FTSH2	3702.AT2G30950.1	768
P93655	LON1	3702.AT5G26860.1	O03986	HSP90-4	3702.AT5G56000.1	432
P93655	LON1	3702.AT5G26860.1	O81147	PAA2	3702.AT2G05840.1	765
P93655	LON1	3702.AT5G26860.1	Q9SIF2	HSP90-5	3702.AT2G04030.1	432
P93655	LON1	3702.AT5G26860.1	O64481	SBT2.5	3702.AT2G19170.1	472
P93655	LON1	3702.AT5G26860.1	Q9SD67	FTSH7	3702.AT3G47060.1	735
P93655	LON1	3702.AT5G26860.1	Q8VYJ7	CLPB4	3702.AT2G25140.1	425
P93655	LON1	3702.AT5G26860.1	Q9FFH5	PHB7	3702.AT5G44140.1	611
P93655	LON1	3702.AT5G26860.1	Q8LB10	CLPR4	3702.AT4G17040.1	811
P93655	LON1	3702.AT5G26860.1	O04019	RPT5B	3702.AT1G09100.1	765
P93655	LON1	3702.AT5G26860.1	F4KF14	FTSHI4	3702.AT5G64580.1	735
P93655	LON1	3702.AT5G26860.1	P27323	HSP90-1	3702.AT5G52640.1	432
P93655	LON1	3702.AT5G26860.1	Q39102	FTSH1	3702.AT1G50250.1	735
P93655	LON1	3702.AT5G26860.1	Q9FI56	CLPC1	3702.AT5G50920.1	517
P93655	LON1	3702.AT5G26860.1	Q9SEI2	RPT5A	3702.AT3G05530.1	765
P93655	LON1	3702.AT5G26860.1	Q9SIL6	PHB6	3702.AT2G20530.1	611
P93655	LON1	3702.AT5G26860.1	O49460	PHB1	3702.AT4G28510.1	611
P93655	LON1	3702.AT5G26860.1	Q94B60	CLPP4	3702.AT5G45390.1	809
P93655	LON1	3702.AT5G26860.1	O80983	FTSH4	3702.AT2G26140.1	784
P93655	LON1	3702.AT5G26860.1	Q9FH02	FTSH5	3702.AT5G42270.1	836
P93655	LON1	3702.AT5G26860.1	Q9SR52	URE	3702.AT1G67550.1	603
P93655	LON1	3702.AT5G26860.1	Q66GN9	CLPX3	3702.AT1G33360.1	762
P93655	LON1	3702.AT5G26860.1	Q9SZV5	SBT2.6	3702.AT4G30020.1	400
P93655	LON1	3702.AT5G26860.1	O22609	DEGP1	3702.AT3G27925.1	476
P93655	LON1	3702.AT5G26860.1	Q8GWW8	GFA2	3702.AT5G48030.1	413
P93655	LON1	3702.AT5G26860.1	F4JFN3	HSP90-6	3702.AT3G07770.1	432
P93655	LON1	3702.AT5G26860.1	Q9LU10	DEGP8	3702.AT5G39830.1	418
P93655	LON1	3702.AT5G26860.1	Q9SXJ6	CLPP3	3702.AT1G66670.1	811
Q93VS8	emb2734	3702.AT5G19820.1	Q84L31	RAD23C	3702.AT3G02540.1	500
Q93VS8	emb2734	3702.AT5G19820.1	Q96321	IMPA1	3702.AT3G06720.1	945
Q93VS8	emb2734	3702.AT5G19820.1	Q8RWG8	RANBP1B	3702.AT2G30060.1	758
Q93VS8	emb2734	3702.AT5G19820.1	F4JLM5	At4g10320	3702.AT4G10320.1	414
Q93VS8	emb2734	3702.AT5G19820.1	P30186	PAD1	3702.AT3G51260.1	556
Q93VS8	emb2734	3702.AT5G19820.1	Q96327	EBP1	3702.AT3G51800.2	941
Q93VS8	emb2734	3702.AT5G19820.1	Q9LYK7	PES	3702.AT5G14520.1	659
Q93VS8	emb2734	3702.AT5G19820.1	Q9LD55	TIF3A1	3702.AT4G11420.1	677
Q93VS8	emb2734	3702.AT5G19820.1	Q8RWV5	At3g20800	3702.AT3G20800.1	562
Q93VS8	emb2734	3702.AT5G19820.1	Q8LPJ4	ABCE2	3702.AT4G19210.1	730
Q93VS8	emb2734	3702.AT5G19820.1	Q9C8Z4	At3g06530	3702.AT3G06530.2	483
Q93VS8	emb2734	3702.AT5G19820.1	F4I4A6	At1g10300	3702.AT1G10300.1	504
Q93VS8	emb2734	3702.AT5G19820.1	F4J1N5	TIF3C2	3702.AT3G22860.1	662
Q93VS8	emb2734	3702.AT5G19820.1	O24457	PDH-E1 ALPHA	3702.AT1G01090.1	747
Q93VS8	emb2734	3702.AT5G19820.1	Q9C6I8	At1g50920	3702.AT1G50920.1	504
Q93VS8	emb2734	3702.AT5G19820.1	Q94AH9	MED36A	3702.AT4G25630.1	695
Q93VS8	emb2734	3702.AT5G19820.1	P59226	HTR2	3702.AT5G65360.1	460
Q93VS8	emb2734	3702.AT5G19820.1	Q8GUL2	MOS14	3702.AT5G62600.1	647
Q93VS8	emb2734	3702.AT5G19820.1	F4HXV6	NUP155	3702.AT1G14850.1	598
Q93VS8	emb2734	3702.AT5G19820.1	Q93ZT6	EIF(ISO)4G1	3702.AT5G57870.1	689
Q93VS8	emb2734	3702.AT5G19820.1	Q9SMV6	XPO1	3702.AT5G17020.1	759
Q93VS8	emb2734	3702.AT5G19820.1	Q9FJ95	SDH	3702.AT5G51970.1	428
Q93VS8	emb2734	3702.AT5G19820.1	Q42262	RPS3AB	3702.AT4G34670.1	783
Q93VS8	emb2734	3702.AT5G19820.1	P35614	ERF1-3	3702.AT3G26618.1	510
Q93VS8	emb2734	3702.AT5G19820.1	O22224	NUP93A	3702.AT2G41620.1	880
Q93VS8	emb2734	3702.AT5G19820.1	Q8RY25	NUP98A	3702.AT1G10390.1	970
Q93VS8	emb2734	3702.AT5G19820.1	P36428	ALATS	3702.AT1G50200.1	434
Q93VS8	emb2734	3702.AT5G19820.1	F4IYK6	At3g08960	3702.AT3G08960.1	724
Q93VS8	emb2734	3702.AT5G19820.1	Q0WSJ9	At3g02510	3702.AT3G02510.1	588
Q93VS8	emb2734	3702.AT5G19820.1	O23310	NFYB3	3702.AT4G14540.1	403
Q93VS8	emb2734	3702.AT5G19820.1	Q9ZUT9	RPS5A	3702.AT2G37270.1	669
Q93VS8	emb2734	3702.AT5G19820.1	Q8H1Y0	IAR4	3702.AT1G24180.1	747
Q93VS8	emb2734	3702.AT5G19820.1	F4IL68	At2g07360	3702.AT2G07360.2	581
Q93VS8	emb2734	3702.AT5G19820.1	F4IYK4	At3g08947	3702.AT3G08947.1	952
Q93VS8	emb2734	3702.AT5G19820.1	Q9M3C3	RPL23AB	3702.AT3G55280.1	958
Q93VS8	emb2734	3702.AT5G19820.1	Q9M651	RANGAP2	3702.AT5G19320.1	590
Q93VS8	emb2734	3702.AT5G19820.1	O23708	PAB1	3702.AT1G16470.1	493
Q93VS8	emb2734	3702.AT5G19820.1	P92985	RANBP1C	3702.AT5G58590.1	758
Q93VS8	emb2734	3702.AT5G19820.1	O81147	PAA2	3702.AT2G05840.1	463
Q93VS8	emb2734	3702.AT5G19820.1	F4JL11	IMPA2	3702.AT4G16143.1	973
Q93VS8	emb2734	3702.AT5G19820.1	Q8RY22	DEGP7	3702.AT3G03380.1	469
Q93VS8	emb2734	3702.AT5G19820.1	Q8H156	RAN3	3702.AT5G55190.1	965
Q93VS8	emb2734	3702.AT5G19820.1	Q38942	RAE1	3702.AT1G80670.1	817
Q93VS8	emb2734	3702.AT5G19820.1	Q8RVQ9	HTR12	3702.AT1G01370.1	460
Q93VS8	emb2734	3702.AT5G19820.1	P52901	E1 ALPHA	3702.AT1G59900.1	747
Q93VS8	emb2734	3702.AT5G19820.1	Q8GUM1	EIF3B-2	3702.AT5G25780.1	800
Q93VS8	emb2734	3702.AT5G19820.1	Q9SII9	DSK2A	3702.AT2G17190.1	487
Q93VS8	emb2734	3702.AT5G19820.1	Q39097	ERF1-1	3702.AT5G47880.1	510
Q93VS8	emb2734	3702.AT5G19820.1	F4JF82	At3g55020	3702.AT3G55020.1	408
Q93VS8	emb2734	3702.AT5G19820.1	Q93Z10	At5g11580	3702.AT5G11580.1	588
Q93VS8	emb2734	3702.AT5G19820.1	Q9M8D3	At1g74260	3702.AT1G74260.1	454
Q93VS8	emb2734	3702.AT5G19820.1	F4IE40	At1g26170	3702.AT1G26170.1	782
Q93VS8	emb2734	3702.AT5G19820.1	F4I893	ILA	3702.AT1G64790.2	885
Q93VS8	emb2734	3702.AT5G19820.1	Q9LE82	RANGAP1	3702.AT3G63130.1	590
Q93VS8	emb2734	3702.AT5G19820.1	F4IZR5	XPO1B	3702.AT3G03110.1	711
Q93VS8	emb2734	3702.AT5G19820.1	Q8L7F7	NUP62	3702.AT2G45000.1	957
Q93VS8	emb2734	3702.AT5G19820.1	F4JWJ7	MRG7.19	3702.AT5G18230.2	562
Q93VS8	emb2734	3702.AT5G19820.1	O23629	H2B	3702.AT3G45980.1	483
Q93VS8	emb2734	3702.AT5G19820.1	Q9CAV0	RPS3AA	3702.AT3G04840.1	783
Q93VS8	emb2734	3702.AT5G19820.1	Q945K7	IDH5	3702.AT5G03290.1	518
Q93VS8	emb2734	3702.AT5G19820.1	Q6NQ72	ALY4	3702.AT5G37720.1	931
Q93VS8	emb2734	3702.AT5G19820.1	Q9ZPY7	CAS	3702.AT2G46520.1	748
Q93VS8	emb2734	3702.AT5G19820.1	Q84L33	RAD23B	3702.AT1G79650.4	500
Q93VS8	emb2734	3702.AT5G19820.1	F4HS68	EMB2753	3702.AT1G80410.2	761
Q93VS8	emb2734	3702.AT5G19820.1	Q9CAD1	At1g63660	3702.AT1G63660.1	791
Q93VS8	emb2734	3702.AT5G19820.1	Q9FZK4	NTF2A	3702.AT1G27310.1	652
Q93VS8	emb2734	3702.AT5G19820.1	P51427	RPS5B	3702.AT3G11940.1	669
Q93VS8	emb2734	3702.AT5G19820.1	Q8LG77	IDH6	3702.AT3G09810.1	518
Q93VS8	emb2734	3702.AT5G19820.1	F4IRR2	SAD2	3702.AT2G31660.1	851
Q93VS8	emb2734	3702.AT5G19820.1	Q9XIK4	At1g10490	3702.AT1G10490.1	688
Q93VS8	emb2734	3702.AT5G19820.1	Q8L745	At5g42220	3702.AT5G42220.1	487
Q93VS8	emb2734	3702.AT5G19820.1	Q9C4Z6	RACK1B	3702.AT1G48630.1	468
Q93VS8	emb2734	3702.AT5G19820.1	F4IYK3	At3g08943	3702.AT3G08943.1	952
Q93VS8	emb2734	3702.AT5G19820.1	Q8L4A7	PAB2	3702.AT1G79210.1	493
Q93VS8	emb2734	3702.AT5G19820.1	O23715	PAG1	3702.AT2G27020.1	507
Q93VS8	emb2734	3702.AT5G19820.1	F4J738	At3g59020	3702.AT3G59020.2	853
Q93VS8	emb2734	3702.AT5G19820.1	Q9FJD4	KPNB1	3702.AT5G53480.1	982
Q93VS8	emb2734	3702.AT5G19820.1	Q9FJE8	At5g59870	3702.AT5G59870.1	642
Q93VS8	emb2734	3702.AT5G19820.1	Q9LQZ4	At1g75510	3702.AT1G75510.1	448
Q93VS8	emb2734	3702.AT5G19820.1	Q8VYK4	NFYB8	3702.AT2G37060.1	403
Q93VS8	emb2734	3702.AT5G19820.1	Q84L32	RAD23A	3702.AT1G16190.1	543
Q93VS8	emb2734	3702.AT5G19820.1	Q9C5Z1	TIF3B1	3702.AT5G27640.2	800
Q93VS8	emb2734	3702.AT5G19820.1	Q8GYF7	NUP54	3702.AT1G24310.1	955
Q93VS8	emb2734	3702.AT5G19820.1	Q8L7Q9	PDE318	3702.AT1G80770.1	504
Q93VS8	emb2734	3702.AT5G19820.1	Q8L6Y1	UBP14	3702.AT3G20630.1	685
Q93VS8	emb2734	3702.AT5G19820.1	O49160	TIF3C1	3702.AT3G56150.1	693
Q93VS8	emb2734	3702.AT5G19820.1	Q9C5Z3	TIF3E1	3702.AT3G57290.1	508
Q93VS8	emb2734	3702.AT5G19820.1	Q8H0U4	TRN1	3702.AT2G16950.1	963
Q93VS8	emb2734	3702.AT5G19820.1	Q9C7F5	NTF2	3702.AT1G27970.2	652
Q93VS8	emb2734	3702.AT5G19820.1	Q8L773	ALY1	3702.AT5G59950.5	931
Q93VS8	emb2734	3702.AT5G19820.1	P42742	PBF1	3702.AT3G60820.1	762
Q93VS8	emb2734	3702.AT5G19820.1	Q84L30	RAD23D	3702.AT5G38470.1	500
Q93VS8	emb2734	3702.AT5G19820.1	F4KF65	IMPA9	3702.AT5G03070.1	945
Q93VS8	emb2734	3702.AT5G19820.1	Q9FN03	UVR8	3702.AT5G63860.1	588
Q93VS8	emb2734	3702.AT5G19820.1	Q9FHB3	FIB3	3702.AT5G52490.1	695
Q93VS8	emb2734	3702.AT5G19820.1	Q94F49	At5g27670	3702.AT5G27670.1	642
Q93VS8	emb2734	3702.AT5G19820.1	O24616	PAD2	3702.AT5G66140.1	556
Q93VS8	emb2734	3702.AT5G19820.1	Q0WVM5	At1g63810	3702.AT1G63810.1	404
Q93VS8	emb2734	3702.AT5G19820.1	Q9FEF8	MED36B	3702.AT5G52470.1	695
Q93VS8	emb2734	3702.AT5G19820.1	Q7PC79	PSD	3702.AT1G72560.1	658
Q93VS8	emb2734	3702.AT5G19820.1	Q6WWW4	UPL3	3702.AT4G38600.1	430
Q93ZM7	At3g13860	3702.AT3G13860.1	Q9LIH9	RH51	3702.AT3G18600.1	836
Q93ZM7	At3g13860	3702.AT3G13860.1	O22609	DEGP1	3702.AT3G27925.1	552
Q93ZM7	At3g13860	3702.AT3G13860.1	Q9SJL8	METK3	3702.AT2G36880.1	650
Q93ZM7	At3g13860	3702.AT3G13860.1	Q8RWT5	At2g35040	3702.AT2G35040.1	657
Q93ZM7	At3g13860	3702.AT3G13860.1	Q9SZJ5	SHM1	3702.AT4G37930.1	662
Q93ZM7	At3g13860	3702.AT3G13860.1	Q8LB47	AR192	3702.AT4G26780.1	959
Q93ZM7	At3g13860	3702.AT3G13860.1	Q39024	MPK4	3702.AT4G01370.1	414
Q93ZM7	At3g13860	3702.AT3G13860.1	P83484	At5g08690	3702.AT5G08690.1	610
Q93ZM7	At3g13860	3702.AT3G13860.1	P83483	At5g08670	3702.AT5G08690.1	610
Q93ZM7	At3g13860	3702.AT3G13860.1	Q9SGE9	At1g72550	3702.AT1G72550.1	453
Q93ZM7	At3g13860	3702.AT3G13860.1	P49227	RPL5B	3702.AT5G39740.1	508
Q93ZM7	At3g13860	3702.AT3G13860.1	Q9FGX1	ACLB-2	3702.AT5G49460.1	674
Q93ZM7	At3g13860	3702.AT3G13860.1	P25696	ENO2	3702.AT2G36530.1	747
Q93ZM7	At3g13860	3702.AT3G13860.1	Q08682	RPSaA	3702.AT1G72370.1	574
Q93ZM7	At3g13860	3702.AT3G13860.1	Q8LDU0	At4g28355	3702.AT4G28360.1	428
Q93ZM7	At3g13860	3702.AT3G13860.1	Q93WI0	At5g19370	3702.AT5G19370.1	701
Q93ZM7	At3g13860	3702.AT3G13860.1	O81822	HSP17.7	3702.AT5G12030.1	519
Q93ZM7	At3g13860	3702.AT3G13860.1	Q84TG1	RH57	3702.AT3G09720.1	502
Q93ZM7	At3g13860	3702.AT3G13860.1	Q8LBI1	ATL5	3702.AT3G25520.1	429
Q93ZM7	At3g13860	3702.AT3G13860.1	Q9LKR3	MED37A	3702.AT5G28540.1	864
Q93ZM7	At3g13860	3702.AT3G13860.1	P25858	GAPC1	3702.AT3G04120.1	844
Q93ZM7	At3g13860	3702.AT3G13860.1	Q9LF37	CLPB3	3702.AT5G15450.1	772
Q93ZM7	At3g13860	3702.AT3G13860.1	Q9C977	At1g80270	3702.AT1G80270.1	875
Q93ZM7	At3g13860	3702.AT3G13860.1	Q9CAD1	At1g63660	3702.AT1G63660.1	945
Q93ZM7	At3g13860	3702.AT3G13860.1	Q66GN9	CLPX3	3702.AT1G33360.1	636
Q93ZM7	At3g13860	3702.AT3G13860.1	Q5XF06	TIM44-2	3702.AT2G36070.1	633
Q93ZM7	At3g13860	3702.AT3G13860.1	Q6NLH7	At5g19300	3702.AT5G19300.1	587
Q93ZM7	At3g13860	3702.AT3G13860.1	Q8W487	At2g39795	3702.AT2G39795.1	435
Q93ZM7	At3g13860	3702.AT3G13860.1	Q8H1E2	At5g58330	3702.AT5G58330.1	535
Q93ZM7	At3g13860	3702.AT3G13860.1	Q8RXN1	TPR3	3702.AT1G04190.1	587
Q93ZM7	At3g13860	3702.AT3G13860.1	Q94JQ3	SHM3	3702.AT4G32520.1	843
Q93ZM7	At3g13860	3702.AT3G13860.1	Q5M731	TH1	3702.AT1G22940.1	728
Q93ZM7	At3g13860	3702.AT3G13860.1	O49460	PHB1	3702.AT4G28510.1	457
Q93ZM7	At3g13860	3702.AT3G13860.1	O22886	HEME2	3702.AT2G40490.1	552
Q93ZM7	At3g13860	3702.AT3G13860.1	P29197	CPN60	3702.AT3G23990.1	846
Q93ZM7	At3g13860	3702.AT3G13860.1	O23593	RGGB	3702.AT4G17520.1	724
Q93ZM7	At3g13860	3702.AT3G13860.1	Q9LF27	WDR12	3702.AT5G15550.1	608
Q93ZM7	At3g13860	3702.AT3G13860.1	Q8GWT4	PMRT15	3702.AT4G31120.1	528
Q93ZM7	At3g13860	3702.AT3G13860.1	Q9ZU25	At1g51980	3702.AT1G51980.1	464
Q93ZM7	At3g13860	3702.AT3G13860.1	Q8LC68	NRP2	3702.AT1G18800.1	444
Q93ZM7	At3g13860	3702.AT3G13860.1	Q7DMA9	PAS1	3702.AT3G54010.1	569
Q93ZM7	At3g13860	3702.AT3G13860.1	Q9SEI3	RPT4A	3702.AT5G43010.1	455
Q93ZM7	At3g13860	3702.AT3G13860.1	Q9FNP8	RPS19C	3702.AT5G61170.1	426
Q93ZM7	At3g13860	3702.AT3G13860.1	Q9SA73	YchF1	3702.AT1G30580.1	609
Q93ZM7	At3g13860	3702.AT3G13860.1	Q94B60	CLPP4	3702.AT5G45390.1	648
Q93ZM7	At3g13860	3702.AT3G13860.1	Q9C6I8	At1g50920	3702.AT1G50920.1	462
Q93ZM7	At3g13860	3702.AT3G13860.1	Q5E924	GAPCP2	3702.AT1G16300.1	830
Q93ZM7	At3g13860	3702.AT3G13860.1	P54887	P5CSA	3702.AT2G39800.1	657
Q93ZM7	At3g13860	3702.AT3G13860.1	Q9SU94	PRMT11	3702.AT4G29510.1	457
Q93ZM7	At3g13860	3702.AT3G13860.1	P20115	CSY4	3702.AT2G44350.2	536
Q93ZM7	At3g13860	3702.AT3G13860.1	Q38931	FKBP62	3702.AT3G25230.2	628
Q93ZM7	At3g13860	3702.AT3G13860.1	F4IDR3	At1g06720	3702.AT1G06720.1	511
Q93ZM7	At3g13860	3702.AT3G13860.1	F4JLP5	LPD2	3702.AT4G16155.1	404
Q93ZM7	At3g13860	3702.AT3G13860.1	Q38867	CYP19-3	3702.AT3G56070.1	669
Q93ZM7	At3g13860	3702.AT3G13860.1	Q9FVE6	HDT1	3702.AT3G44750.1	857
Q93ZM7	At3g13860	3702.AT3G13860.1	Q9M3C3	RPL23AB	3702.AT3G55280.1	401
Q93ZM7	At3g13860	3702.AT3G13860.1	Q5D869	NRPE1	3702.AT2G40030.1	663
Q93ZM7	At3g13860	3702.AT3G13860.1	Q94K73	At3g58140	3702.AT3G58140.1	953
Q93ZM7	At3g13860	3702.AT3G13860.1	O65719	HSP70-3	3702.AT3G09440.1	876
Q93ZM7	At3g13860	3702.AT3G13860.1	Q96529	PURA	3702.AT3G57610.1	553
Q93ZM7	At3g13860	3702.AT3G13860.1	F4JWP9	GFL	3702.AT5G25230.1	653
Q93ZM7	At3g13860	3702.AT3G13860.1	Q93ZY3	STT3A	3702.AT5G19690.1	517
Q93ZM7	At3g13860	3702.AT3G13860.1	F4KHD8	GB210	3702.AT5G40480.1	806
Q93ZM7	At3g13860	3702.AT3G13860.1	Q9LDZ0	HSP70-10	3702.AT5G09590.1	970
Q93ZM7	At3g13860	3702.AT3G13860.1	P56820	TIF3D1	3702.AT4G20980.1	420
Q93ZM7	At3g13860	3702.AT3G13860.1	Q9CAF6	GYRA	3702.AT3G10690.1	941
Q93ZM7	At3g13860	3702.AT3G13860.1	Q9ZV90	At1g78720	3702.AT1G78720.1	552
Q93ZM7	At3g13860	3702.AT3G13860.1	Q9S9N1	HSP70-5	3702.AT1G16030.1	876
Q93ZM7	At3g13860	3702.AT3G13860.1	F4IW10	MEFG2	3702.AT2G45030.1	848
Q93ZM7	At3g13860	3702.AT3G13860.1	Q9LKA3	At3g15020	3702.AT3G15020.1	595
Q93ZM7	At3g13860	3702.AT3G13860.1	Q9SL67	RPT2B	3702.AT2G20140.1	511
Q93ZM7	At3g13860	3702.AT3G13860.1	Q9LZK5	ERDJ3B	3702.AT3G62600.1	541
Q93ZM7	At3g13860	3702.AT3G13860.1	Q8RY22	DEGP7	3702.AT3G03380.1	552
Q93ZM7	At3g13860	3702.AT3G13860.1	Q39189	RH7	3702.AT5G62190.1	442
Q93ZM7	At3g13860	3702.AT3G13860.1	Q940P8	CCT2	3702.AT5G20890.1	738
Q93ZM7	At3g13860	3702.AT3G13860.1	F4JPA3	At4g23620	3702.AT4G23620.2	474
Q93ZM7	At3g13860	3702.AT3G13860.1	F4I420	At1g76810	3702.AT1G76810.1	603
Q93ZM7	At3g13860	3702.AT3G13860.1	P18616	NRPB1	3702.AT4G35800.1	641
Q93ZM7	At3g13860	3702.AT3G13860.1	Q9ZUT9	RPS5A	3702.AT2G37270.1	413
Q93ZM7	At3g13860	3702.AT3G13860.1	Q9SQZ1	RPS17C	3702.AT3G10610.1	448
Q93ZM7	At3g13860	3702.AT3G13860.1	Q944A2	At1g20220	3702.AT1G20220.1	410
Q93ZM7	At3g13860	3702.AT3G13860.1	Q9SJZ7	DJA6	3702.AT2G22360.1	489
Q93ZM7	At3g13860	3702.AT3G13860.1	Q56WN1	GLN1-1	3702.AT5G37600.1	414
Q93ZM7	At3g13860	3702.AT3G13860.1	Q9ZPI1	At3g11710	3702.AT3G11710.1	750
Q93ZM7	At3g13860	3702.AT3G13860.1	Q84TI2	At2g37690	3702.AT2G37690.1	806
Q93ZM7	At3g13860	3702.AT3G13860.1	Q9FI56	CLPC1	3702.AT5G50920.1	772
Q93ZM7	At3g13860	3702.AT3G13860.1	Q9C578	At5g22100	3702.AT5G22100.1	439
Q93ZM7	At3g13860	3702.AT3G13860.1	Q8W4M5	PFP-BETA1	3702.AT1G12000.1	720
Q93ZM7	At3g13860	3702.AT3G13860.1	Q43127	GLN2	3702.AT5G35630.1	414
Q93ZM7	At3g13860	3702.AT3G13860.1	A2RVJ8	HEAT INTOLERANT 4	3702.AT5G10010.1	443
Q93ZM7	At3g13860	3702.AT3G13860.1	P17562	SAM2	3702.AT4G01850.1	650
Q93ZM7	At3g13860	3702.AT3G13860.1	O64688	E1-BETA-2	3702.AT2G34590.1	401
Q93ZM7	At3g13860	3702.AT3G13860.1	Q9FLF3	MUB3.19	3702.AT5G64670.1	622
Q93ZM7	At3g13860	3702.AT3G13860.1	Q9M3A8	EMB1796	3702.AT3G49240.1	508
Q93ZM7	At3g13860	3702.AT3G13860.1	Q84WV1	CCT3	3702.AT5G26360.1	465
Q93ZM7	At3g13860	3702.AT3G13860.1	Q9LQQ9	MPK13	3702.AT1G07880.2	414
Q93ZM7	At3g13860	3702.AT3G13860.1	Q39102	FTSH1	3702.AT1G50250.1	552
Q93ZM7	At3g13860	3702.AT3G13860.1	Q9SN86	At3g47520	3702.AT3G47520.1	701
Q93ZM7	At3g13860	3702.AT3G13860.1	F4IRI1	At2g18900	3702.AT2G18900.1	599
Q93ZM7	At3g13860	3702.AT3G13860.1	Q9C5A9	At5g08680	3702.AT5G08680.1	637
Q93ZM7	At3g13860	3702.AT3G13860.1	Q9FVC8	DHDPS2	3702.AT2G45440.1	448
Q93ZM7	At3g13860	3702.AT3G13860.1	Q9M1D3	CSY5	3702.AT3G60100.1	536
Q93ZM7	At3g13860	3702.AT3G13860.1	P39697	RPS19	3702.AT5G47320.1	654
Q93ZM7	At3g13860	3702.AT3G13860.1	Q9S7C0	HSP70-14	3702.AT1G79930.1	897
Q93ZM7	At3g13860	3702.AT3G13860.1	O82662	At2g20420	3702.AT2G20420.1	482
Q93ZM7	At3g13860	3702.AT3G13860.1	Q6IDC7	At1g77550	3702.AT1G77550.1	456
Q93ZM7	At3g13860	3702.AT3G13860.1	Q8VYP0	HCC1	3702.AT3G08950.1	458
Q93ZM7	At3g13860	3702.AT3G13860.1	Q9FH02	FTSH5	3702.AT5G42270.1	552
Q93ZM7	At3g13860	3702.AT3G13860.1	O23627	At1g29880	3702.AT1G29880.1	439
Q93ZM7	At3g13860	3702.AT3G13860.1	F4JLM5	At4g10320	3702.AT4G10320.1	628
Q93ZM7	At3g13860	3702.AT3G13860.1	P49967	SRP-54C	3702.AT1G48900.1	587
Q93ZM7	At3g13860	3702.AT3G13860.1	Q05728	PUR5	3702.AT3G55010.1	766
Q93ZM7	At3g13860	3702.AT3G13860.1	F4JFN3	HSP90-6	3702.AT3G07770.1	968
Q93ZM7	At3g13860	3702.AT3G13860.1	Q9SSQ8	HSP26.5	3702.AT1G52560.1	519
Q93ZM7	At3g13860	3702.AT3G13860.1	Q0WVF7	At3g03060	3702.AT3G03060.1	768
Q93ZM7	At3g13860	3702.AT3G13860.1	Q9LVT8	RGGC	3702.AT5G47210.1	691
Q93ZM7	At3g13860	3702.AT3G13860.1	Q8GUM2	HSP70-9	3702.AT4G37910.1	997
Q93ZM7	At3g13860	3702.AT3G13860.1	Q9ZNW0	MOCS3	3702.AT5G55130.1	707
Q93ZM7	At3g13860	3702.AT3G13860.1	Q0WVM5	At1g63810	3702.AT1G63810.1	611
Q93ZM7	At3g13860	3702.AT3G13860.1	B5X503	At5g11240	3702.AT5G11240.1	694
Q93ZM7	At3g13860	3702.AT3G13860.1	Q94B78	GLDP1	3702.AT4G33010.1	619
Q93ZM7	At3g13860	3702.AT3G13860.1	P53492	ACT7	3702.AT5G09810.1	629
Q93ZM7	At3g13860	3702.AT3G13860.1	Q8VYR5	At4g35850	3702.AT4G35850.1	713
Q93ZM7	At3g13860	3702.AT3G13860.1	F4J0C0	At3g28600	3702.AT3G28600.1	552
Q93ZM7	At3g13860	3702.AT3G13860.1	Q9FJL3	FKBP65	3702.AT5G48570.1	569
Q93ZM7	At3g13860	3702.AT3G13860.1	Q8L748	NUP107	3702.AT3G14120.1	432
Q93ZM7	At3g13860	3702.AT3G13860.1	Q9LXS6	CSY2	3702.AT3G58750.1	536
Q93ZM7	At3g13860	3702.AT3G13860.1	O04331	PHB3	3702.AT5G40770.1	791
Q93ZM7	At3g13860	3702.AT3G13860.1	P27323	HSP90-1	3702.AT5G52640.1	879
Q93ZM7	At3g13860	3702.AT3G13860.1	Q9C811	NUP160	3702.AT1G33410.1	430
Q93ZM7	At3g13860	3702.AT3G13860.1	P34893	CPN10	3702.AT1G14980.1	999
Q93ZM7	At3g13860	3702.AT3G13860.1	Q9FF55	PDIL1-4	3702.AT5G60640.1	450
Q93ZM7	At3g13860	3702.AT3G13860.1	Q8L7N0	CCT6B	3702.AT5G16070.1	769
Q93ZM7	At3g13860	3702.AT3G13860.1	Q8H173	RPSaB	3702.AT3G04770.1	703
Q93ZM7	At3g13860	3702.AT3G13860.1	P60040	RPL7B	3702.AT2G01250.1	403
Q93ZM7	At3g13860	3702.AT3G13860.1	Q9SRG3	PDIL1-2	3702.AT1G77510.1	482
Q93ZM7	At3g13860	3702.AT3G13860.1	Q39079	ATJ13	3702.AT2G35720.1	553
Q93ZM7	At3g13860	3702.AT3G13860.1	Q8RXN4	At4g31810	3702.AT4G31810.1	877
Q93ZM7	At3g13860	3702.AT3G13860.1	Q9LP53	At1g29250	3702.AT1G29250.1	441
Q93ZM7	At3g13860	3702.AT3G13860.1	Q6GKU7	At1g64880	3702.AT1G64880.1	937
Q93ZM7	At3g13860	3702.AT3G13860.1	Q683D4	At5g15750	3702.AT5G15750.1	499
Q93ZM7	At3g13860	3702.AT3G13860.1	Q9MAB3	NOP5-2	3702.AT3G05060.1	749
Q93ZM7	At3g13860	3702.AT3G13860.1	F4ICG2	OVA9	3702.AT1G25350.2	575
Q93ZM7	At3g13860	3702.AT3G13860.1	P38420	NRPB2	3702.AT4G21710.1	709
Q93ZM7	At3g13860	3702.AT3G13860.1	Q8VZI8	FTSH10	3702.AT1G07510.1	552
Q93ZM7	At3g13860	3702.AT3G13860.1	Q8LPJ4	ABCE2	3702.AT4G19210.1	489
Q93ZM7	At3g13860	3702.AT3G13860.1	Q9ZW35	PCNA2	3702.AT2G29570.1	565
Q93ZM7	At3g13860	3702.AT3G13860.1	Q9ZPH2	GRXS17	3702.AT4G04950.1	544
Q93ZM7	At3g13860	3702.AT3G13860.1	Q9FNM7	RH26	3702.AT5G08610.1	616
Q93ZM7	At3g13860	3702.AT3G13860.1	Q8W585	FTSH8	3702.AT1G06430.1	552
Q93ZM7	At3g13860	3702.AT3G13860.1	Q9SFU1	RPL13AA	3702.AT3G07110.2	593
Q93ZM7	At3g13860	3702.AT3G13860.1	Q9M7T1	At3g06040	3702.AT3G06040.1	499
Q93ZM7	At3g13860	3702.AT3G13860.1	Q93WL3	CLPT1	3702.AT4G25370.1	716
Q93ZM7	At3g13860	3702.AT3G13860.1	Q42064	RPL8C	3702.AT4G36130.1	412
Q93ZM7	At3g13860	3702.AT3G13860.1	Q9ZVT7	RRP4	3702.AT1G03360.1	489
Q93ZM7	At3g13860	3702.AT3G13860.1	P32746	PYRD	3702.AT5G23300.1	725
Q93ZM7	At3g13860	3702.AT3G13860.1	Q940Z1	At1g19525	3702.AT1G19520.1	569
Q93ZM7	At3g13860	3702.AT3G13860.1	Q8LEZ4	NFD5	3702.AT1G19520.1	569
Q93ZM7	At3g13860	3702.AT3G13860.1	Q9SAB1	HSP70-16	3702.AT1G11660.1	861
Q93ZM7	At3g13860	3702.AT3G13860.1	Q9M1R2	At3g62120	3702.AT3G62120.1	499
Q93ZM7	At3g13860	3702.AT3G13860.1	P49077	PYRB	3702.AT3G20330.1	821
Q93ZM7	At3g13860	3702.AT3G13860.1	Q94C74	SHM2	3702.AT5G26780.2	700
Q93ZM7	At3g13860	3702.AT3G13860.1	Q9SI75	CPEFG	3702.AT1G62750.1	607
Q93ZM7	At3g13860	3702.AT3G13860.1	Q9LNB6	HOP1	3702.AT1G12270.1	550
Q93ZM7	At3g13860	3702.AT3G13860.1	Q9SL76	At2g20050/At2g20040	3702.AT2G20050.1	648
Q93ZM7	At3g13860	3702.AT3G13860.1	Q9SRH5	VDAC1	3702.AT3G01280.1	473
Q93ZM7	At3g13860	3702.AT3G13860.1	Q1JPP0	At4g15640	3702.AT4G15640.1	814
Q93ZM7	At3g13860	3702.AT3G13860.1	Q9ASR1	LOS1	3702.AT1G56070.1	718
Q93ZM7	At3g13860	3702.AT3G13860.1	P42798	RPS15AA	3702.AT5G59850.1	465
Q93ZM7	At3g13860	3702.AT3G13860.1	Q9LXJ0	FTSZ2-2	3702.AT3G52750.1	552
Q93ZM7	At3g13860	3702.AT3G13860.1	P53496	ACT11	3702.AT3G12110.1	604
Q93ZM7	At3g13860	3702.AT3G13860.1	Q9FMD9	GLN1-4	3702.AT5G16570.1	414
Q93ZM7	At3g13860	3702.AT3G13860.1	P0C896	At3g02650	3702.AT3G02650.1	817
Q93ZM7	At3g13860	3702.AT3G13860.1	O82663	SDH1-1	3702.AT5G66760.1	703
Q93ZM7	At3g13860	3702.AT3G13860.1	Q9SXJ6	CLPP3	3702.AT1G66670.1	648
Q93ZM7	At3g13860	3702.AT3G13860.1	Q39026	MPK6	3702.AT2G43790.1	432
Q93ZM7	At3g13860	3702.AT3G13860.1	A9LLI7	RRP6L2	3702.AT5G35910.1	483
Q93ZM7	At3g13860	3702.AT3G13860.1	Q9STW6	HSP70-6	3702.AT4G24280.1	969
Q93ZM7	At3g13860	3702.AT3G13860.1	Q42290	At3g02090	3702.AT3G02090.2	476
Q93ZM7	At3g13860	3702.AT3G13860.1	Q5XF75	EFTS	3702.AT4G11120.1	796
Q93ZM7	At3g13860	3702.AT3G13860.1	Q93ZN9	DAP	3702.AT4G33680.1	546
Q93ZM7	At3g13860	3702.AT3G13860.1	O80860	FTSH2	3702.AT2G30950.1	552
Q93ZM7	At3g13860	3702.AT3G13860.1	Q9M1C2	CPN10-1	3702.AT3G60210.1	999
Q93ZM7	At3g13860	3702.AT3G13860.1	P53494	ACT4	3702.AT5G59370.1	604
Q93ZM7	At3g13860	3702.AT3G13860.1	O82462	At5g26710	3702.AT5G26710.1	618
Q93ZM7	At3g13860	3702.AT3G13860.1	Q9XJ35	CLPR1	3702.AT1G49970.1	648
Q93ZM7	At3g13860	3702.AT3G13860.1	Q9STX5	HSP90-7	3702.AT4G24190.1	911
Q93ZM7	At3g13860	3702.AT3G13860.1	Q8GWW8	GFA2	3702.AT5G48030.1	694
Q93ZM7	At3g13860	3702.AT3G13860.1	Q42191	OXA1	3702.AT5G62050.1	412
Q93ZM7	At3g13860	3702.AT3G13860.1	Q9SAA2	CLPP6	3702.AT1G11750.2	648
Q93ZM7	At3g13860	3702.AT3G13860.1	Q8L785	EDD1	3702.AT3G48110.1	677
Q93ZM7	At3g13860	3702.AT3G13860.1	O82533	FTSZ2-1	3702.AT2G36250.1	580
Q93ZM7	At3g13860	3702.AT3G13860.1	Q9LHL7	T21B14.13	3702.AT3G12050.1	404
Q93ZM7	At3g13860	3702.AT3G13860.1	O04005	PER1	3702.AT1G48130.1	567
Q93ZM7	At3g13860	3702.AT3G13860.1	Q8RWT8	OVA7	3702.AT1G11870.2	525
Q93ZM7	At3g13860	3702.AT3G13860.1	Q9M888	CCT6A	3702.AT3G02530.1	834
Q93ZM7	At3g13860	3702.AT3G13860.1	Q94BQ3	ASG2	3702.AT5G10940.1	777
Q93ZM7	At3g13860	3702.AT3G13860.1	Q9SIP7	RPS3A	3702.AT2G31610.1	449
Q93ZM7	At3g13860	3702.AT3G13860.1	Q9M065	At4g36680	3702.AT4G36680.1	635
Q93ZM7	At3g13860	3702.AT3G13860.1	Q84WU8	FTSH3	3702.AT2G29080.1	592
Q93ZM7	At3g13860	3702.AT3G13860.1	O04630	THRRS	3702.AT5G26830.1	797
Q93ZM7	At3g13860	3702.AT3G13860.1	P49201	RPS23B	3702.AT5G02960.1	505
Q93ZM7	At3g13860	3702.AT3G13860.1	Q9FLQ4	At5g55070	3702.AT5G55070.1	485
Q93ZM7	At3g13860	3702.AT3G13860.1	Q39023	MPK3	3702.AT3G45640.1	414
Q93ZM7	At3g13860	3702.AT3G13860.1	O22263	PDIL2-1	3702.AT2G47470.1	521
Q93ZM7	At3g13860	3702.AT3G13860.1	Q9FME4	PNM1	3702.AT5G60960.1	674
Q93ZM7	At3g13860	3702.AT3G13860.1	P42730	CLPB1	3702.AT1G74310.1	772
Q93ZM7	At3g13860	3702.AT3G13860.1	Q9LV03	GLT1	3702.AT5G53460.1	657
Q93ZM7	At3g13860	3702.AT3G13860.1	P49692	RPL7AA	3702.AT2G47610.1	507
Q93ZM7	At3g13860	3702.AT3G13860.1	Q9FVQ1	NUCL1	3702.AT1G48920.1	705
Q93ZM7	At3g13860	3702.AT3G13860.1	P19366	atpB	3702.ATCG00480.1	581
Q93ZM7	At3g13860	3702.AT3G13860.1	O49429	MORF1	3702.AT4G20020.1	623
Q93ZM7	At3g13860	3702.AT3G13860.1	Q8LD03	RPS7C	3702.AT5G16130.1	415
Q93ZM7	At3g13860	3702.AT3G13860.1	Q9SGT7	NOP56	3702.AT1G56110.1	938
Q93ZM7	At3g13860	3702.AT3G13860.1	Q9XI01	PDIL1-1	3702.AT1G21750.1	485
Q93ZM7	At3g13860	3702.AT3G13860.1	P42825	ATJ2	3702.AT5G22060.1	489
Q93ZM7	At3g13860	3702.AT3G13860.1	P22953	MED37E	3702.AT5G02500.1	876
Q93ZM7	At3g13860	3702.AT3G13860.1	P23686	SAM1	3702.AT1G02500.1	650
Q93ZM7	At3g13860	3702.AT3G13860.1	Q8VYE2	TIM50	3702.AT1G55900.1	902
Q93ZM7	At3g13860	3702.AT3G13860.1	Q8RWJ5	At1g29310	3702.AT1G29310.1	622
Q93ZM7	At3g13860	3702.AT3G13860.1	Q8LB02	SDH2-2	3702.AT5G40650.1	409
Q93ZM7	At3g13860	3702.AT3G13860.1	Q8RWN9	At3g13930	3702.AT3G13930.1	573
Q93ZM7	At3g13860	3702.AT3G13860.1	Q9SZ30	HISN4	3702.AT4G26900.1	540
Q93ZM7	At3g13860	3702.AT3G13860.1	Q9SA34	At1g16350	3702.AT1G16350.1	616
Q93ZM7	At3g13860	3702.AT3G13860.1	Q9LIR4	DHAD	3702.AT3G23940.1	890
Q93ZM7	At3g13860	3702.AT3G13860.1	Q9FJW0	At5g67630	3702.AT5G67630.1	943
Q93ZM7	At3g13860	3702.AT3G13860.1	Q9LEY9	At5g08180	3702.AT5G08180.1	499
Q93ZM7	At3g13860	3702.AT3G13860.1	Q8S9J2	At2g33840	3702.AT2G33840.1	437
Q93ZM7	At3g13860	3702.AT3G13860.1	Q9S834	CLPP5	3702.AT1G02560.1	648
Q93ZM7	At3g13860	3702.AT3G13860.1	Q9C6Z3	PDH-E1 BETA	3702.AT1G30120.1	401
Q93ZM7	At3g13860	3702.AT3G13860.1	F4IAP5	At1g18270	3702.AT1G18270.3	691
Q93ZM7	At3g13860	3702.AT3G13860.1	Q56WH4	HDT2	3702.AT5G22650.1	653
Q93ZM7	At3g13860	3702.AT3G13860.1	P60039	RPL7C	3702.AT2G44120.2	530
Q93ZM7	At3g13860	3702.AT3G13860.1	Q8VX13	PDIL1-3	3702.AT3G54960.1	423
Q93ZM7	At3g13860	3702.AT3G13860.1	Q9MAU6	PDIL2-2	3702.AT1G04980.1	437
Q93ZM7	At3g13860	3702.AT3G13860.1	Q9LMS7	At1g18070	3702.AT1G18070.3	469
Q93ZM7	At3g13860	3702.AT3G13860.1	F4J5S1	FMT	3702.AT3G52140.4	449
Q93ZM7	At3g13860	3702.AT3G13860.1	Q42601	CARB	3702.AT1G29900.1	490
Q93ZM7	At3g13860	3702.AT3G13860.1	Q8VYJ7	CLPB4	3702.AT2G25140.1	772
Q93ZM7	At3g13860	3702.AT3G13860.1	Q9FN42	CLPP2	3702.AT5G23140.1	648
Q93ZM7	At3g13860	3702.AT3G13860.1	O64628	At2g18990	3702.AT2G18990.1	446
Q93ZM7	At3g13860	3702.AT3G13860.1	Q39216	RPAC43	3702.AT1G60620.1	655
Q93ZM7	At3g13860	3702.AT3G13860.1	Q9SAJ6	GAPCP1	3702.AT1G79530.1	842
Q93ZM7	At3g13860	3702.AT3G13860.1	Q9C4Z6	RACK1B	3702.AT1G48630.1	796
Q93ZM7	At3g13860	3702.AT3G13860.1	Q9SCM3	RPS2D	3702.AT3G57490.1	533
Q93ZM7	At3g13860	3702.AT3G13860.1	Q9LU10	DEGP8	3702.AT5G39830.1	552
Q93ZM7	At3g13860	3702.AT3G13860.1	Q8L7U3	DECOY	3702.AT1G14620.1	440
Q93ZM7	At3g13860	3702.AT3G13860.1	Q9LRZ3	APUM24	3702.AT3G16810.1	694
Q93ZM7	At3g13860	3702.AT3G13860.1	Q9ZSY2	ATJ15	3702.AT1G68370.1	489
Q93ZM7	At3g13860	3702.AT3G13860.1	Q9FNR1	RBG3	3702.AT5G61030.1	942
Q93ZM7	At3g13860	3702.AT3G13860.1	Q9SR52	URE	3702.AT1G67550.1	983
Q93ZM7	At3g13860	3702.AT3G13860.1	Q9STY6	RPS20B	3702.AT3G47370.1	525
Q93ZM7	At3g13860	3702.AT3G13860.1	Q9LV21	CCT4	3702.AT3G18190.1	807
Q93ZM7	At3g13860	3702.AT3G13860.1	Q9ZW34	ENO3	3702.AT2G29560.1	675
Q93ZM7	At3g13860	3702.AT3G13860.1	O80988	GLDP2	3702.AT2G26080.1	619
Q93ZM7	At3g13860	3702.AT3G13860.1	Q9SIL6	PHB6	3702.AT2G20530.1	730
Q93ZM7	At3g13860	3702.AT3G13860.1	Q9FEF8	MED36B	3702.AT5G52470.1	412
Q93ZM7	At3g13860	3702.AT3G13860.1	P49966	SRP-54B	3702.AT5G49500.1	552
Q93ZM7	At3g13860	3702.AT3G13860.1	O80775	WDR55	3702.AT2G34260.1	489
Q93ZM7	At3g13860	3702.AT3G13860.1	Q9M2S7	FKBP20-1	3702.AT3G55520.1	569
Q93ZM7	At3g13860	3702.AT3G13860.1	Q9SVN5	At4g13780	3702.AT4G13780.1	877
Q93ZM7	At3g13860	3702.AT3G13860.1	P68209	At5g08300	3702.AT5G08300.1	414
Q93ZM7	At3g13860	3702.AT3G13860.1	Q8LE47	PPR336	3702.AT1G61870.1	487
Q93ZM7	At3g13860	3702.AT3G13860.1	Q9CAV0	RPS3AA	3702.AT3G04840.1	602
Q93ZM7	At3g13860	3702.AT3G13860.1	Q84M92	ARP4	3702.AT1G18450.1	839
Q93ZM7	At3g13860	3702.AT3G13860.1	P57106	MDH2	3702.AT5G43330.1	535
Q93ZM7	At3g13860	3702.AT3G13860.1	Q9LV37	MPK9	3702.AT3G18040.1	414
Q93ZM7	At3g13860	3702.AT3G13860.1	P28769	CCT1	3702.AT3G20050.1	951
Q93ZM7	At3g13860	3702.AT3G13860.1	P21276	FSD1	3702.AT4G25100.1	584
Q93ZM7	At3g13860	3702.AT3G13860.1	F4JMJ1	HSP70-17	3702.AT4G16660.1	909
Q93ZM7	At3g13860	3702.AT3G13860.1	Q9M8D3	At1g74260	3702.AT1G74260.1	734
Q93ZM7	At3g13860	3702.AT3G13860.1	Q9FHX0	MJC20.26	3702.AT5G42150.1	428
Q93ZM7	At3g13860	3702.AT3G13860.1	P57691	RPP0C	3702.AT3G11250.1	659
Q93ZM7	At3g13860	3702.AT3G13860.1	Q8VYK6	RPS4D	3702.AT5G58420.1	403
Q93ZM7	At3g13860	3702.AT3G13860.1	Q9M0A0	At4g30600	3702.AT4G30600.1	532
Q93ZM7	At3g13860	3702.AT3G13860.1	O80983	FTSH4	3702.AT2G26140.1	580
Q93ZM7	At3g13860	3702.AT3G13860.1	F4KCL7	OM64	3702.AT5G09420.1	702
Q93ZM7	At3g13860	3702.AT3G13860.1	Q9XJ36	CLPR2	3702.AT1G12410.1	648
Q93ZM7	At3g13860	3702.AT3G13860.1	Q39211	NRPB3	3702.AT2G15430.1	686
Q93ZM7	At3g13860	3702.AT3G13860.1	Q39043	MED37F	3702.AT5G42020.1	852
Q93ZM7	At3g13860	3702.AT3G13860.1	Q9LJE4	CPN60B2	3702.AT3G13470.1	507
Q93ZM7	At3g13860	3702.AT3G13860.1	Q42545	FTSZ1	3702.AT5G55280.1	704
Q93ZM7	At3g13860	3702.AT3G13860.1	Q94K05	CCT8	3702.AT3G03960.1	893
Q93ZM7	At3g13860	3702.AT3G13860.1	Q9ZT91	TUFA	3702.AT4G02930.1	985
Q93ZM7	At3g13860	3702.AT3G13860.1	Q8LPR9	TIC110	3702.AT1G06950.1	542
Q93ZM7	At3g13860	3702.AT3G13860.1	P29830	HSP17.6	3702.AT5G12020.1	519
Q93ZM7	At3g13860	3702.AT3G13860.1	Q9ZUS6	At2g37400	3702.AT2G37400.1	457
Q93ZM7	At3g13860	3702.AT3G13860.1	Q8VY61	At2g20060	3702.AT2G20060.1	705
Q93ZM7	At3g13860	3702.AT3G13860.1	Q9LDC0	FKBP42	3702.AT3G21640.1	569
Q93ZM7	At3g13860	3702.AT3G13860.1	Q9S826	T12P18.20	3702.AT1G63780.1	428
Q93ZM7	At3g13860	3702.AT3G13860.1	O04450	CCT5	3702.AT1G24510.1	594
Q93ZM7	At3g13860	3702.AT3G13860.1	Q9M7Q7	PCNA	3702.AT1G07370.1	557
Q93ZM7	At3g13860	3702.AT3G13860.1	P38025	PUR7	3702.AT3G21110.1	406
Q93ZM7	At3g13860	3702.AT3G13860.1	F4I893	ILA	3702.AT1G64790.2	595
Q93ZM7	At3g13860	3702.AT3G13860.1	F4KEV7	FHIT	3702.AT5G58240.1	824
Q93ZM7	At3g13860	3702.AT3G13860.1	Q9SF40	RPL4A	3702.AT3G09630.1	469
Q93ZM7	At3g13860	3702.AT3G13860.1	Q9SQT8	EMB3004	3702.AT3G06350.1	706
Q93ZM7	At3g13860	3702.AT3G13860.1	Q42586	PYRE-F	3702.AT3G54470.1	778
Q93ZM7	At3g13860	3702.AT3G13860.1	Q39230	At5g27470	3702.AT5G27470.1	670
Q93ZM7	At3g13860	3702.AT3G13860.1	Q9FHQ3	HSP15.7	3702.AT5G37670.1	519
Q93ZM7	At3g13860	3702.AT3G13860.1	Q680A5	PRS4	3702.AT2G42910.1	487
Q93ZM7	At3g13860	3702.AT3G13860.1	Q9LNC5	CLO	3702.AT1G06220.1	681
Q93ZM7	At3g13860	3702.AT3G13860.1	Q93YS7	At4g04940	3702.AT4G04940.1	750
Q93ZM7	At3g13860	3702.AT3G13860.1	Q9LTX9	HSP70-7	3702.AT5G49910.1	969
Q93ZM7	At3g13860	3702.AT3G13860.1	Q9LUT2	METK4	3702.AT3G17390.1	650
Q93ZM7	At3g13860	3702.AT3G13860.1	Q9C7X7	HSP70-18	3702.AT1G56410.1	876
Q93ZM7	At3g13860	3702.AT3G13860.1	F4J8K6	RRP5	3702.AT3G11964.1	630
Q93ZM7	At3g13860	3702.AT3G13860.1	O64490	EIF2 GAMMA	3702.AT1G04170.1	420
Q93ZM7	At3g13860	3702.AT3G13860.1	Q9LHA8	MED37C	3702.AT3G12580.1	876
Q93ZM7	At3g13860	3702.AT3G13860.1	Q8LDC9	At1g23100	3702.AT1G23100.1	999
Q93ZM7	At3g13860	3702.AT3G13860.1	Q8L4Y5	ARP7	3702.AT3G60830.1	604
Q93ZM7	At3g13860	3702.AT3G13860.1	Q9FZD1	At1g26460	3702.AT1G26460.1	744
Q93ZM7	At3g13860	3702.AT3G13860.1	Q9ZSS6	OMR1	3702.AT3G10050.1	616
Q93ZM7	At3g13860	3702.AT3G13860.1	Q9LUG5	At3g23620	3702.AT3G23620.1	664
Q93ZM7	At3g13860	3702.AT3G13860.1	Q42592	APXS	3702.AT4G08390.1	409
Q93ZM7	At3g13860	3702.AT3G13860.1	O04308	MPPA2	3702.AT3G16480.1	516
Q93ZM7	At3g13860	3702.AT3G13860.1	F4KF14	FTSHI4	3702.AT5G64580.1	603
Q93ZM7	At3g13860	3702.AT3G13860.1	Q9LK25	PHB4	3702.AT3G27280.1	886
Q93ZM7	At3g13860	3702.AT3G13860.1	Q9SS38	GYRBC	3702.AT3G10270.1	694
Q93ZM7	At3g13860	3702.AT3G13860.1	Q9SD67	FTSH7	3702.AT3G47060.1	552
Q93ZM7	At3g13860	3702.AT3G13860.1	Q9LYK7	PES	3702.AT5G14520.1	724
Q93ZM7	At3g13860	3702.AT3G13860.1	Q9LU64	FSD2	3702.AT5G51100.1	610
Q93ZM7	At3g13860	3702.AT3G13860.1	Q93ZV7	LA1	3702.AT4G32720.1	498
Q93ZM7	At3g13860	3702.AT3G13860.1	Q05758	At3g58610	3702.AT3G58610.1	578
Q93ZM7	At3g13860	3702.AT3G13860.1	Q9LVF2	At3g21540	3702.AT3G21540.1	516
Q93ZM7	At3g13860	3702.AT3G13860.1	Q9LEU8	At5g10920	3702.AT5G10920.1	492
Q93ZM7	At3g13860	3702.AT3G13860.1	O82399	PMDH1	3702.AT2G22780.1	556
Q93ZM7	At3g13860	3702.AT3G13860.1	Q9T034	At4g39280	3702.AT4G39280.1	699
Q93ZM7	At3g13860	3702.AT3G13860.1	Q9FX54	GAPC2	3702.AT1G13440.1	830
Q93ZM7	At3g13860	3702.AT3G13860.1	Q9LXM8	RPP2D	3702.AT3G44590.1	414
Q93ZM7	At3g13860	3702.AT3G13860.1	Q9FKS0	UKL1	3702.AT5G40870.1	630
Q93ZM7	At3g13860	3702.AT3G13860.1	Q9LVI8	GLN1-3	3702.AT3G17820.1	414
Q93ZM7	At3g13860	3702.AT3G13860.1	Q94AW8	ATJ3	3702.AT3G44110.1	489
Q93ZM7	At3g13860	3702.AT3G13860.1	A4FVN8	At1g10580	3702.AT1G10580.1	691
Q93ZM7	At3g13860	3702.AT3G13860.1	Q9FMR9	RIN1	3702.AT5G22330.1	955
Q93ZM7	At3g13860	3702.AT3G13860.1	O22173	PAB4	3702.AT2G23350.1	513
Q93ZM7	At3g13860	3702.AT3G13860.1	Q9LJJ7	At3g28580	3702.AT3G28580.1	552
Q93ZM7	At3g13860	3702.AT3G13860.1	P56772	clpP1	3702.ATCG00670.1	648
Q93ZM7	At3g13860	3702.AT3G13860.1	Q8LAJ4	MTI20.21	3702.AT5G57950.1	552
Q93ZM7	At3g13860	3702.AT3G13860.1	Q9SR91	T16O11.15	3702.AT3G08910.1	489
Q93ZM7	At3g13860	3702.AT3G13860.1	Q8L557	EMB514	3702.AT5G62440.1	418
Q93ZM7	At3g13860	3702.AT3G13860.1	P22738	ARP2	3702.AT1G61580.1	455
Q93ZM7	At3g13860	3702.AT3G13860.1	O23569	dl4665w	3702.AT4G17260.1	535
Q93ZM7	At3g13860	3702.AT3G13860.1	Q8VZT0	At3g03920	3702.AT3G03920.1	402
Q93ZM7	At3g13860	3702.AT3G13860.1	O48773	PDIL2-3	3702.AT2G32920.1	597
Q93ZM7	At3g13860	3702.AT3G13860.1	O81235	MSD1	3702.AT3G10920.1	584
Q93ZM7	At3g13860	3702.AT3G13860.1	F4J2T9	At3g22980	3702.AT3G22980.1	589
Q93ZM7	At3g13860	3702.AT3G13860.1	Q9LFE2	TORMOZEMBRYO DEFECTIVE	3702.AT5G16750.1	445
Q93ZM7	At3g13860	3702.AT3G13860.1	P13853	HSP17.6C	3702.AT1G53540.1	519
Q93ZM7	At3g13860	3702.AT3G13860.1	Q9SKI0	At2g10940	3702.AT2G10940.1	592
Q93ZM7	At3g13860	3702.AT3G13860.1	Q9FMF3	EIP9	3702.AT5G64360.2	489
Q93ZM7	At3g13860	3702.AT3G13860.1	Q9SMX3	VDAC3	3702.AT5G15090.1	430
Q93ZM7	At3g13860	3702.AT3G13860.1	Q9M034	At5g01390	3702.AT5G01390.1	489
Q93ZM7	At3g13860	3702.AT3G13860.1	O80626	RPL35B	3702.AT2G39390.1	456
Q93ZM7	At3g13860	3702.AT3G13860.1	Q9ZU97	VAC14	3702.AT2G01690.2	568
Q93ZM7	At3g13860	3702.AT3G13860.1	Q9LYW9	P58IPK	3702.AT5G03160.1	489
Q93ZM7	At3g13860	3702.AT3G13860.1	Q8RXI0	At5g16930	3702.AT5G16930.1	511
Q93ZM7	At3g13860	3702.AT3G13860.1	O65282	CPN20	3702.AT5G20720.1	999
Q93ZM7	At3g13860	3702.AT3G13860.1	Q9FY64	RPS15D	3702.AT5G09510.1	479
Q93ZM7	At3g13860	3702.AT3G13860.1	Q05762	THY-1	3702.AT2G16370.1	874
Q93ZM7	At3g13860	3702.AT3G13860.1	Q9ZNZ7	GLU1	3702.AT5G04140.2	577
Q93ZM7	At3g13860	3702.AT3G13860.1	Q9S9Z8	GRF11	3702.AT1G34760.1	403
Q93ZM7	At3g13860	3702.AT3G13860.1	O65271	FOLD4	3702.AT4G00620.1	498
Q93ZM7	At3g13860	3702.AT3G13860.1	Q9LVH5	OEP64	3702.AT3G17970.1	655
Q93ZM7	At3g13860	3702.AT3G13860.1	P54888	P5CSB	3702.AT3G55610.1	657
Q93ZM7	At3g13860	3702.AT3G13860.1	Q9ZPW5	At2g18330	3702.AT2G18330.1	828
Q93ZM7	At3g13860	3702.AT3G13860.1	Q9LVW0	MJP23.8	3702.AT5G54100.1	412
Q93ZM7	At3g13860	3702.AT3G13860.1	Q9LD90	CBF5	3702.AT3G57150.1	770
Q93ZM7	At3g13860	3702.AT3G13860.1	F4HQD4	HSP70-15	3702.AT1G79920.1	913
Q93ZM7	At3g13860	3702.AT3G13860.1	Q93VB0	At2g40660	3702.AT2G40660.1	748
Q93ZM7	At3g13860	3702.AT3G13860.1	O80897	At2g32600	3702.AT2G32600.1	858
Q93ZM7	At3g13860	3702.AT3G13860.1	O22607	MSI4	3702.AT2G19520.1	472
Q93ZM7	At3g13860	3702.AT3G13860.1	P36212	RPL12C	3702.AT3G27850.1	430
Q93ZM7	At3g13860	3702.AT3G13860.1	Q94AH9	MED36A	3702.AT4G25630.1	903
Q93ZM7	At3g13860	3702.AT3G13860.1	Q9LVW7	CARA	3702.AT3G27740.1	583
Q93ZM7	At3g13860	3702.AT3G13860.1	Q9SJ20	RNR1	3702.AT2G21790.1	759
Q93ZM7	At3g13860	3702.AT3G13860.1	Q9C9C4	ENO1	3702.AT1G74030.1	680
Q93ZM7	At3g13860	3702.AT3G13860.1	Q9FND0	MRH10.6	3702.AT5G43960.1	517
Q93ZM7	At3g13860	3702.AT3G13860.1	Q8VYB2	UKL3	3702.AT1G55810.1	630
Q93ZM7	At3g13860	3702.AT3G13860.1	Q9XQC7	grpE	3702.AT5G17710.2	898
Q93ZM7	At3g13860	3702.AT3G13860.1	F4IYF8	At3g02760	3702.AT3G02760.1	562
Q93ZM7	At3g13860	3702.AT3G13860.1	Q8LB10	CLPR4	3702.AT4G17040.1	648
Q93ZM7	At3g13860	3702.AT3G13860.1	Q8LAD2	At5g23250	3702.AT5G23250.1	627
Q93ZM7	At3g13860	3702.AT3G13860.1	O23247	EMB1027	3702.AT4G26300.1	426
Q93ZM7	At3g13860	3702.AT3G13860.1	Q9SZX3	At4g24830	3702.AT4G24830.1	734
Q93ZM7	At3g13860	3702.AT3G13860.1	Q9LYA5	At5g14240	3702.AT5G14240.1	444
Q93ZM7	At3g13860	3702.AT3G13860.1	Q8L770	CLPR3	3702.AT1G09130.3	648
Q93ZM7	At3g13860	3702.AT3G13860.1	O23254	SHM4	3702.AT4G13930.1	695
Q93ZM7	At3g13860	3702.AT3G13860.1	O03986	HSP90-4	3702.AT5G56000.1	898
Q93ZM7	At3g13860	3702.AT3G13860.1	P21238	CPN60A1	3702.AT2G28000.1	464
Q93ZM7	At3g13860	3702.AT3G13860.1	Q9LHE5	TOM40-1	3702.AT3G20000.1	694
Q93ZM7	At3g13860	3702.AT3G13860.1	Q9SJH7	CSY3	3702.AT2G42790.1	536
Q93ZM7	At3g13860	3702.AT3G13860.1	Q9SHP0	PSAT2	3702.AT2G17630.1	445
Q93ZM7	At3g13860	3702.AT3G13860.1	Q9SIM4	RPL14A	3702.AT2G20450.1	482
Q93ZM7	At3g13860	3702.AT3G13860.1	P51818	HSP90-3	3702.AT5G56010.1	897
Q93ZM7	At3g13860	3702.AT3G13860.1	P55737	HSP90-2	3702.AT5G56010.1	897
Q93ZM7	At3g13860	3702.AT3G13860.1	Q9M5K3	LPD1	3702.AT1G48030.1	404
Q93ZM7	At3g13860	3702.AT3G13860.1	Q949X7	LYSA1	3702.AT3G14390.1	711
Q93ZM7	At3g13860	3702.AT3G13860.1	Q9C8Z4	At3g06530	3702.AT3G06530.2	751
Q93ZM7	At3g13860	3702.AT3G13860.1	P92947	MDAR5	3702.AT1G63940.2	411
Q93ZM7	At3g13860	3702.AT3G13860.1	Q38799	PDH2	3702.AT5G50850.1	401
Q93ZM7	At3g13860	3702.AT3G13860.1	Q9LKA5	MORF8	3702.AT3G15000.1	552
Q93ZM7	At3g13860	3702.AT3G13860.1	Q9STE8	TOC75-3	3702.AT3G46740.1	444
Q93ZM7	At3g13860	3702.AT3G13860.1	Q9SIZ2	At2g40290	3702.AT2G40290.1	606
Q93ZM7	At3g13860	3702.AT3G13860.1	Q9SIF2	HSP90-5	3702.AT2G04030.1	959
Q93ZM7	At3g13860	3702.AT3G13860.1	Q9LUJ5	EBP2	3702.AT3G22660.1	442
Q94AM1	OOP	3702.AT5G65620.1	Q9LIP2	PBE2	3702.AT3G26340.1	830
Q94AM1	OOP	3702.AT5G65620.1	P42742	PBF1	3702.AT3G60820.1	821
Q94AM1	OOP	3702.AT5G65620.1	Q8LD27	PBA1	3702.AT4G31300.2	828
Q94AM1	OOP	3702.AT5G65620.1	O23717	PBE1	3702.AT1G13060.2	760
Q94AM1	OOP	3702.AT5G65620.1	O23710	PBB1	3702.AT3G27430.2	758
Q94AM1	OOP	3702.AT5G65620.1	Q949P2	CYOP	3702.AT5G10540.1	434
Q94AM1	OOP	3702.AT5G65620.1	Q9ZNZ7	GLU1	3702.AT5G04140.2	576
Q94AM1	OOP	3702.AT5G65620.1	Q9LV03	GLT1	3702.AT5G53460.1	580
Q94AM1	OOP	3702.AT5G65620.1	Q944P7	LAP2	3702.AT4G30920.1	919
Q94AM1	OOP	3702.AT5G65620.1	Q8H0S9	MPA1	3702.AT1G63770.5	582
Q94AM1	OOP	3702.AT5G65620.1	Q7DLR9	PBG1	3702.AT1G56450.1	830
Q94AM1	OOP	3702.AT5G65620.1	P30184	LAP1	3702.AT2G24200.1	842
Q94AM1	OOP	3702.AT5G65620.1	Q9CAD1	At1g63660	3702.AT1G63660.1	585
Q94AM1	OOP	3702.AT5G65620.1	F4JVN6	TPP2	3702.AT4G20850.1	784
Q94AM1	OOP	3702.AT5G65620.1	O23715	PAG1	3702.AT2G27020.1	903
Q9FJD4	KPNB1	3702.AT5G53480.1	Q38942	RAE1	3702.AT1G80670.1	634
Q9FJD4	KPNB1	3702.AT5G53480.1	F4IZR5	XPO1B	3702.AT3G03110.1	664
Q9FJD4	KPNB1	3702.AT5G53480.1	Q9C5Z1	TIF3B1	3702.AT5G27640.2	450
Q9FJD4	KPNB1	3702.AT5G53480.1	Q9C7F5	NTF2	3702.AT1G27970.2	975
Q9FJD4	KPNB1	3702.AT5G53480.1	Q8H156	RAN3	3702.AT5G55190.1	995
Q9FJD4	KPNB1	3702.AT5G53480.1	Q9FKP4	KIN14B	3702.AT5G65460.1	829
Q9FJD4	KPNB1	3702.AT5G53480.1	Q8LDP4	CYP19-4	3702.AT2G29960.1	598
Q9FJD4	KPNB1	3702.AT5G53480.1	Q9FZK4	NTF2A	3702.AT1G27310.1	975
Q9FJD4	KPNB1	3702.AT5G53480.1	Q9LE82	RANGAP1	3702.AT3G63130.1	980
Q9FJD4	KPNB1	3702.AT5G53480.1	P34790	CYP18-3	3702.AT4G38740.1	598
Q9FJD4	KPNB1	3702.AT5G53480.1	Q9FLF3	MUB3.19	3702.AT5G64670.1	584
Q9FJD4	KPNB1	3702.AT5G53480.1	Q9ZVN9	GTF2H2	3702.AT1G05055.1	543
Q9FJD4	KPNB1	3702.AT5G53480.1	Q9FN03	UVR8	3702.AT5G63860.1	732
Q9FJD4	KPNB1	3702.AT5G53480.1	Q8RXH2	NUP85	3702.AT4G32910.1	588
Q9FJD4	KPNB1	3702.AT5G53480.1	Q93Z10	At5g11580	3702.AT5G11580.1	732
Q9FJD4	KPNB1	3702.AT5G53480.1	F4JLM5	At4g10320	3702.AT4G10320.1	561
Q9FJD4	KPNB1	3702.AT5G53480.1	Q8W498	At4g27640	3702.AT4G27640.1	952
Q9FJD4	KPNB1	3702.AT5G53480.1	Q9SZA3	TIF3K1	3702.AT4G33250.1	479
Q9FJD4	KPNB1	3702.AT5G53480.1	Q9LX99	KIN14A	3702.AT5G10470.2	829
Q9FJD4	KPNB1	3702.AT5G53480.1	Q9SP02	CYP20-1	3702.AT5G58710.1	598
Q9FJD4	KPNB1	3702.AT5G53480.1	Q9SKQ0	CYP19-2	3702.AT2G21130.1	598
Q9FJD4	KPNB1	3702.AT5G53480.1	Q94F49	At5g27670	3702.AT5G27670.1	580
Q9FJD4	KPNB1	3702.AT5G53480.1	Q8L8W5	CYP21-2	3702.AT3G55920.1	598
Q9FJD4	KPNB1	3702.AT5G53480.1	Q9M0E2	RPL28C	3702.AT4G29410.1	445
Q9FJD4	KPNB1	3702.AT5G53480.1	F4IAT2	THO2	3702.AT1G24706.2	856
Q9FJD4	KPNB1	3702.AT5G53480.1	Q8GUM1	EIF3B-2	3702.AT5G25780.1	450
Q9FJD4	KPNB1	3702.AT5G53480.1	Q9SMV6	XPO1	3702.AT5G17020.1	664
Q9FJD4	KPNB1	3702.AT5G53480.1	F4HWX0	At1g54440	3702.AT1G54440.2	924
Q9FJD4	KPNB1	3702.AT5G53480.1	Q940Z1	At1g19525	3702.AT1G19520.1	400
Q9FJD4	KPNB1	3702.AT5G53480.1	Q8LEZ4	NFD5	3702.AT1G19520.1	400
Q9FJD4	KPNB1	3702.AT5G53480.1	Q9MAB3	NOP5-2	3702.AT3G05060.1	451
Q9FJD4	KPNB1	3702.AT5G53480.1	Q9FI15	MFC16.13	3702.AT5G44500.1	824
Q9FJD4	KPNB1	3702.AT5G53480.1	O82204	RPL28A	3702.AT2G19730.1	445
Q9FJD4	KPNB1	3702.AT5G53480.1	Q8L748	NUP107	3702.AT3G14120.1	907
Q9FJD4	KPNB1	3702.AT5G53480.1	Q96321	IMPA1	3702.AT3G06720.1	985
Q9FJD4	KPNB1	3702.AT5G53480.1	P92985	RANBP1C	3702.AT5G58590.1	987
Q9FJD4	KPNB1	3702.AT5G53480.1	Q9LD90	CBF5	3702.AT3G57150.1	620
Q9FJD4	KPNB1	3702.AT5G53480.1	Q9SIU2	ABH1	3702.AT2G13540.1	953
Q9FJD4	KPNB1	3702.AT5G53480.1	Q96327	EBP1	3702.AT3G51800.2	495
Q9FJD4	KPNB1	3702.AT5G53480.1	F4IRR2	SAD2	3702.AT2G31660.1	764
Q9FJD4	KPNB1	3702.AT5G53480.1	Q8LC68	NRP2	3702.AT1G18800.1	660
Q9FJD4	KPNB1	3702.AT5G53480.1	O04450	CCT5	3702.AT1G24510.1	472
Q9FJD4	KPNB1	3702.AT5G53480.1	A4GSN8	NUA	3702.AT1G79280.2	682
Q9FJD4	KPNB1	3702.AT5G53480.1	Q9FJE8	At5g59870	3702.AT5G59870.1	580
Q9FJD4	KPNB1	3702.AT5G53480.1	Q9LF27	WDR12	3702.AT5G15550.1	426
Q9FJD4	KPNB1	3702.AT5G53480.1	Q9FI87	At5g05990	3702.AT5G05990.1	773
Q9FJD4	KPNB1	3702.AT5G53480.1	Q9LTV0	At3g12860	3702.AT3G12860.1	838
Q9FJD4	KPNB1	3702.AT5G53480.1	F4IYK6	At3g08960	3702.AT3G08960.1	670
Q9FJD4	KPNB1	3702.AT5G53480.1	Q8L7F7	NUP62	3702.AT2G45000.1	994
Q9FJD4	KPNB1	3702.AT5G53480.1	Q38900	CYP19-1	3702.AT2G16600.1	598
Q9FJD4	KPNB1	3702.AT5G53480.1	Q9FZG4	At1g47840	3702.AT1G47840.1	481
Q9FJD4	KPNB1	3702.AT5G53480.1	F4HXV6	NUP155	3702.AT1G14850.1	488
Q9FJD4	KPNB1	3702.AT5G53480.1	Q9ZPI1	At3g11710	3702.AT3G11710.1	660
Q9FJD4	KPNB1	3702.AT5G53480.1	O22224	NUP93A	3702.AT2G41620.1	937
Q9FJD4	KPNB1	3702.AT5G53480.1	Q9LPS1	At1g50460	3702.AT1G50460.1	481
Q9FJD4	KPNB1	3702.AT5G53480.1	Q9M0I7	At4g28200	3702.AT4G28200.1	469
Q9FJD4	KPNB1	3702.AT5G53480.1	F4J738	At3g59020	3702.AT3G59020.2	764
Q9FJD4	KPNB1	3702.AT5G53480.1	A9LLI7	RRP6L2	3702.AT5G35910.1	924
Q9FJD4	KPNB1	3702.AT5G53480.1	P93834	HXK2	3702.AT2G19860.1	481
Q9FJD4	KPNB1	3702.AT5G53480.1	Q8GYF7	NUP54	3702.AT1G24310.1	976
Q9FJD4	KPNB1	3702.AT5G53480.1	P28769	CCT1	3702.AT3G20050.1	407
Q9FJD4	KPNB1	3702.AT5G53480.1	Q8W487	At2g39795	3702.AT2G39795.1	773
Q9FJD4	KPNB1	3702.AT5G53480.1	Q9SGT7	NOP56	3702.AT1G56110.1	838
Q9FJD4	KPNB1	3702.AT5G53480.1	Q9M651	RANGAP2	3702.AT5G19320.1	980
Q9FJD4	KPNB1	3702.AT5G53480.1	Q7PC79	PSD	3702.AT1G72560.1	611
Q9FJD4	KPNB1	3702.AT5G53480.1	Q9SUN5	smB	3702.AT4G20440.1	824
Q9FJD4	KPNB1	3702.AT5G53480.1	Q0WSJ9	At3g02510	3702.AT3G02510.1	732
Q9FJD4	KPNB1	3702.AT5G53480.1	F4JL11	IMPA2	3702.AT4G16143.1	985
Q9FJD4	KPNB1	3702.AT5G53480.1	O04658	NOP5-1	3702.AT5G27120.1	451
Q9FJD4	KPNB1	3702.AT5G53480.1	Q9LYK7	PES	3702.AT5G14520.1	886
Q9FJD4	KPNB1	3702.AT5G53480.1	Q8RY25	NUP98A	3702.AT1G10390.1	971
Q9FJD4	KPNB1	3702.AT5G53480.1	Q9ZPY7	CAS	3702.AT2G46520.1	687
Q9FJD4	KPNB1	3702.AT5G53480.1	F4KF65	IMPA9	3702.AT5G03070.1	985
Q9FJD4	KPNB1	3702.AT5G53480.1	Q38867	CYP19-3	3702.AT3G56070.1	617
Q9FJD4	KPNB1	3702.AT5G53480.1	F4IE40	At1g26170	3702.AT1G26170.1	715
Q9FJD4	KPNB1	3702.AT5G53480.1	Q42525	HXK1	3702.AT4G29130.1	481
Q9FJD4	KPNB1	3702.AT5G53480.1	Q8RWG8	RANBP1B	3702.AT2G30060.1	987
Q9FJD4	KPNB1	3702.AT5G53480.1	F4KHD8	GB210	3702.AT5G40480.1	810
Q9FJD4	KPNB1	3702.AT5G53480.1	Q8GUL2	MOS14	3702.AT5G62600.1	644
Q8H0S9	MPA1	3702.AT1G63770.5	A2RVM0	TIC32	3702.AT4G23430.2	470
Q8H0S9	MPA1	3702.AT1G63770.5	F4JQH3	APP1	3702.AT4G36760.1	600
Q8H0S9	MPA1	3702.AT1G63770.5	Q9LK39	AAE16	3702.AT3G23790.1	695
Q8H0S9	MPA1	3702.AT1G63770.5	F4JPR7	PUX8	3702.AT4G11740.1	489
Q8H0S9	MPA1	3702.AT1G63770.5	Q9SEI4	RPT3	3702.AT5G58290.1	453
Q8H0S9	MPA1	3702.AT1G63770.5	Q70E96	ALDH3F1	3702.AT4G36250.1	537
Q8H0S9	MPA1	3702.AT1G63770.5	Q96528	CAT1	3702.AT1G20630.1	722
Q8H0S9	MPA1	3702.AT1G63770.5	B9DGD6	ACS	3702.AT5G36880.2	849
Q8H0S9	MPA1	3702.AT1G63770.5	Q5M729	At1g54220	3702.AT1G54220.1	862
Q8H0S9	MPA1	3702.AT1G63770.5	Q9SIB9	ACO3	3702.AT2G05710.1	516
Q8H0S9	MPA1	3702.AT1G63770.5	Q9FHR8	DCI1	3702.AT5G43280.1	909
Q8H0S9	MPA1	3702.AT1G63770.5	Q9FNK4	DELTA-OAT	3702.AT5G46180.1	634
Q8H0S9	MPA1	3702.AT1G63770.5	Q9SS48	SDP6	3702.AT3G10370.1	473
Q8H0S9	MPA1	3702.AT1G63770.5	F4JNJ2	At4g23420	3702.AT4G23420.3	470
Q8H0S9	MPA1	3702.AT1G63770.5	P33207	At1g24360	3702.AT1G24360.1	457
Q8H0S9	MPA1	3702.AT1G63770.5	Q8LKS5	LACS7	3702.AT5G27600.1	966
Q8H0S9	MPA1	3702.AT1G63770.5	Q9LDF5	At3g15290	3702.AT3G15290.1	988
Q8H0S9	MPA1	3702.AT1G63770.5	Q9FZF1	PEX11A	3702.AT1G47750.1	419
Q8H0S9	MPA1	3702.AT1G63770.5	Q42560	ACO1	3702.AT4G35830.1	421
Q8H0S9	MPA1	3702.AT1G63770.5	Q9FIK7	At5g47720	3702.AT5G47720.2	920
Q8H0S9	MPA1	3702.AT1G63770.5	Q9LQ73	PEX11C	3702.AT1G01820.1	458
Q8H0S9	MPA1	3702.AT1G63770.5	O65390	APA1	3702.AT1G11910.1	450
Q8H0S9	MPA1	3702.AT1G63770.5	Q8W471	AAE15	3702.AT4G14070.1	711
Q8H0S9	MPA1	3702.AT1G63770.5	P25819	CAT2	3702.AT4G35090.1	722
Q8H0S9	MPA1	3702.AT1G63770.5	P68209	At5g08300	3702.AT5G08300.1	849
Q8H0S9	MPA1	3702.AT1G63770.5	Q8H151	AAE13	3702.AT3G16170.1	450
Q8H0S9	MPA1	3702.AT1G63770.5	Q9FT52	At3g52300	3702.AT3G52300.1	481
Q8H0S9	MPA1	3702.AT1G63770.5	Q9LHT0	At5g06060	3702.AT5G06060.1	737
Q8H0S9	MPA1	3702.AT1G63770.5	Q9FFE6	AAE5	3702.AT5G16370.1	561
Q8H0S9	MPA1	3702.AT1G63770.5	P0CZ23	ACX3	3702.AT1G06290.1	997
Q8H0S9	MPA1	3702.AT1G63770.5	Q9C6I6	ETFA	3702.AT1G50940.1	531
Q8H0S9	MPA1	3702.AT1G63770.5	Q8RWN9	At3g13930	3702.AT3G13930.1	853
Q8H0S9	MPA1	3702.AT1G63770.5	F4IAP5	At1g18270	3702.AT1G18270.3	458
Q8H0S9	MPA1	3702.AT1G63770.5	Q94CE5	POP2	3702.AT3G22200.2	631
Q8H0S9	MPA1	3702.AT1G63770.5	Q9LMJ7	At1g07040	3702.AT1G07040.1	434
Q8H0S9	MPA1	3702.AT1G63770.5	O22718	ACLA-2	3702.AT1G60810.1	839
Q8H0S9	MPA1	3702.AT1G63770.5	Q9S9W2	SDRA	3702.AT4G05530.1	887
Q8H0S9	MPA1	3702.AT1G63770.5	Q9S7E4	FDH1	3702.AT5G14780.1	424
Q8H0S9	MPA1	3702.AT1G63770.5	O82399	PMDH1	3702.AT2G22780.1	739
Q8H0S9	MPA1	3702.AT1G63770.5	Q9SWG0	IVD	3702.AT3G45300.1	419
Q8H0S9	MPA1	3702.AT1G63770.5	P43296	RD19A	3702.AT4G39090.1	416
Q8H0S9	MPA1	3702.AT1G63770.5	Q9LSX7	PEX22	3702.AT3G21865.1	551
Q8H0S9	MPA1	3702.AT1G63770.5	O80526	ACLA-3	3702.AT1G09430.1	882
Q8H0S9	MPA1	3702.AT1G63770.5	Q9STS1	ALDH10A9	3702.AT3G48170.1	473
Q8H0S9	MPA1	3702.AT1G63770.5	Q9C826	ABA2	3702.AT1G52340.1	737
Q8H0S9	MPA1	3702.AT1G63770.5	Q9SAK4	ALDH5F1	3702.AT1G79440.1	497
Q8H0S9	MPA1	3702.AT1G63770.5	P54873	HMGS	3702.AT4G11820.2	998
Q8H0S9	MPA1	3702.AT1G63770.5	Q9LZA6	SDP1	3702.AT5G04040.1	658
Q8H0S9	MPA1	3702.AT1G63770.5	F4KCF2	At5g02540	3702.AT5G02540.1	470
Q8H0S9	MPA1	3702.AT1G63770.5	Q42586	PYRE-F	3702.AT3G54470.1	582
Q8H0S9	MPA1	3702.AT1G63770.5	Q9FXT6	PEX14	3702.AT5G62810.1	870
Q8H0S9	MPA1	3702.AT1G63770.5	O64948	LON2	3702.AT5G47040.1	456
Q8H0S9	MPA1	3702.AT1G63770.5	Q9CAP8	LACS9	3702.AT1G77590.1	434
Q8H0S9	MPA1	3702.AT1G63770.5	F4JML5	At4g16800	3702.AT4G16800.1	936
Q8H0S9	MPA1	3702.AT1G63770.5	Q9T074	PCKA	3702.AT4G37870.1	598
Q8H0S9	MPA1	3702.AT1G63770.5	Q9C8L4	GLY3	3702.AT1G53580.1	408
Q8H0S9	MPA1	3702.AT1G63770.5	Q9MAR2	At1g43860	3702.AT1G43860.1	859
Q8H0S9	MPA1	3702.AT1G63770.5	Q9ZPI5	MFP2	3702.AT3G06860.1	999
Q8H0S9	MPA1	3702.AT1G63770.5	O65202	ACX1	3702.AT4G16760.1	999
Q8H0S9	MPA1	3702.AT1G63770.5	Q8VZF1	AAE7	3702.AT3G16910.1	587
Q8H0S9	MPA1	3702.AT1G63770.5	Q9M1D3	CSY5	3702.AT3G60100.1	894
Q8H0S9	MPA1	3702.AT1G63770.5	Q84P23	4CLL9	3702.AT5G63380.1	412
Q8H0S9	MPA1	3702.AT1G63770.5	Q9LKJ1	CHY1	3702.AT5G65940.1	962
Q8H0S9	MPA1	3702.AT1G63770.5	Q42182	At2g29300	3702.AT2G29300.2	737
Q8H0S9	MPA1	3702.AT1G63770.5	Q9SN86	At3g47520	3702.AT3G47520.1	613
Q8H0S9	MPA1	3702.AT1G63770.5	Q84VX0	RFS1	3702.AT1G55740.1	587
Q8H0S9	MPA1	3702.AT1G63770.5	Q9T0A0	LACS4	3702.AT4G23850.1	761
Q8H0S9	MPA1	3702.AT1G63770.5	Q9FUP0	OPR3	3702.AT2G06050.1	509
Q8H0S9	MPA1	3702.AT1G63770.5	Q9LTV6	At3g12800	3702.AT3G12800.1	807
Q8H0S9	MPA1	3702.AT1G63770.5	Q9SHJ8	At1g06550	3702.AT1G06550.1	965
Q8H0S9	MPA1	3702.AT1G63770.5	Q9LDD8	MCCB	3702.AT4G34030.1	558
Q8H0S9	MPA1	3702.AT1G63770.5	Q0WQF7	LTA3	3702.AT3G52200.2	865
Q8H0S9	MPA1	3702.AT1G63770.5	Q9LSV0	GLYR1	3702.AT3G25530.1	433
Q8H0S9	MPA1	3702.AT1G63770.5	O80845	PEX11D	3702.AT2G45740.1	552
Q8H0S9	MPA1	3702.AT1G63770.5	Q9M2E2	SDR1	3702.AT3G61220.2	470
Q8H0S9	MPA1	3702.AT1G63770.5	Q8S528	ALDH2B7	3702.AT1G23800.1	486
Q8H0S9	MPA1	3702.AT1G63770.5	O82662	At2g20420	3702.AT2G20420.1	839
Q8H0S9	MPA1	3702.AT1G63770.5	F4HUK6	AAE1	3702.AT1G20560.1	430
Q8H0S9	MPA1	3702.AT1G63770.5	F4JJR8	FEY	3702.AT4G27760.1	470
Q8H0S9	MPA1	3702.AT1G63770.5	O81027	HMGCL	3702.AT2G26800.2	920
Q8H0S9	MPA1	3702.AT1G63770.5	Q9M0X9	4CLL7	3702.AT4G05160.1	507
Q8H0S9	MPA1	3702.AT1G63770.5	Q42524	4CL1	3702.AT1G51680.1	412
Q8H0S9	MPA1	3702.AT1G63770.5	Q9SYG7	ALDH7B4	3702.AT1G54100.1	633
Q8H0S9	MPA1	3702.AT1G63770.5	Q84P21	4CLL5	3702.AT1G20510.1	506
Q8H0S9	MPA1	3702.AT1G63770.5	Q9LSW8	ETFB	3702.AT5G43430.1	417
Q8H0S9	MPA1	3702.AT1G63770.5	Q9C8P0	EMB3003	3702.AT1G34430.1	836
Q8H0S9	MPA1	3702.AT1G63770.5	Q94AL3	SDRd	3702.AT3G55290.1	737
Q8H0S9	MPA1	3702.AT1G63770.5	Q42547	CAT3	3702.AT1G20620.1	693
Q8H0S9	MPA1	3702.AT1G63770.5	Q9ZPI6	AIM1	3702.AT4G29010.1	999
Q8H0S9	MPA1	3702.AT1G63770.5	F4JI53	At4g03140	3702.AT4G03140.1	737
Q8H0S9	MPA1	3702.AT1G63770.5	Q9FMN0	SCP2	3702.AT5G42890.1	772
Q8H0S9	MPA1	3702.AT1G63770.5	O65423	F18E5.200	3702.AT4G21580.1	456
Q8H0S9	MPA1	3702.AT1G63770.5	Q9FLQ4	At5g55070	3702.AT5G55070.1	846
Q8H0S9	MPA1	3702.AT1G63770.5	Q9ZQP2	ACX1.2	3702.AT2G35690.1	996
Q8H0S9	MPA1	3702.AT1G63770.5	P46644	ASP3	3702.AT5G11520.1	788
Q8H0S9	MPA1	3702.AT1G63770.5	Q94A08	RFS2	3702.AT3G57520.1	587
Q8H0S9	MPA1	3702.AT1G63770.5	Q8S4Y1	AAT1	3702.AT5G48230.2	919
Q8H0S9	MPA1	3702.AT1G63770.5	P20115	CSY4	3702.AT2G44350.2	885
Q8H0S9	MPA1	3702.AT1G63770.5	Q9FGX1	ACLB-2	3702.AT5G49460.1	940
Q8H0S9	MPA1	3702.AT1G63770.5	Q9FMA3	PEX5	3702.AT5G56290.1	871
Q8H0S9	MPA1	3702.AT1G63770.5	Q9SGI2	F28J7.36	3702.AT3G01980.3	737
Q8H0S9	MPA1	3702.AT1G63770.5	Q9STX2	VEP1	3702.AT4G24220.1	440
Q8H0S9	MPA1	3702.AT1G63770.5	Q8H183	PYD3	3702.AT5G64370.1	505
Q8H0S9	MPA1	3702.AT1G63770.5	Q9LVI9	PYD1	3702.AT3G17810.1	529
Q8H0S9	MPA1	3702.AT1G63770.5	Q9LFA3	MDAR1	3702.AT3G52880.2	465
Q8H0S9	MPA1	3702.AT1G63770.5	Q43125	CRY1	3702.AT4G08920.1	572
Q8H0S9	MPA1	3702.AT1G63770.5	Q96329	ACX4	3702.AT3G51840.1	997
Q8H0S9	MPA1	3702.AT1G63770.5	Q9ZUH5	SDR2b	3702.AT2G24190.2	470
Q8H0S9	MPA1	3702.AT1G63770.5	P43297	RD21A	3702.AT1G47128.1	437
Q8H0S9	MPA1	3702.AT1G63770.5	Q9LV03	GLT1	3702.AT5G53460.1	574
Q8H0S9	MPA1	3702.AT1G63770.5	Q66GR1	MFH8.1	3702.AT5G53090.1	470
Q8H0S9	MPA1	3702.AT1G63770.5	Q8RXN4	At4g31810	3702.AT4G31810.1	965
Q8H0S9	MPA1	3702.AT1G63770.5	Q9FFK7	MJJ3.7	3702.AT5G05670.1	758
Q8H0S9	MPA1	3702.AT1G63770.5	Q9SU63	ALDH2B4	3702.AT3G48000.1	622
Q8H0S9	MPA1	3702.AT1G63770.5	Q94A28	ACO2	3702.AT4G26970.1	435
Q8H0S9	MPA1	3702.AT1G63770.5	Q9SJH7	CSY3	3702.AT2G42790.1	990
Q8H0S9	MPA1	3702.AT1G63770.5	Q5XF59	At3g60510	3702.AT3G60510.3	936
Q8H0S9	MPA1	3702.AT1G63770.5	F4HU51	At1g01710	3702.AT1G01710.1	920
Q8H0S9	MPA1	3702.AT1G63770.5	Q9LXS6	CSY2	3702.AT3G58750.1	981
Q8H0S9	MPA1	3702.AT1G63770.5	Q94K73	At3g58140	3702.AT3G58140.1	623
Q8H0S9	MPA1	3702.AT1G63770.5	Q0WM29	ALDH6B2	3702.AT2G14170.1	917
Q8H0S9	MPA1	3702.AT1G63770.5	Q8LPS1	LACS6	3702.AT3G05970.1	828
Q8H0S9	MPA1	3702.AT1G63770.5	Q8RWZ3	IBR3	3702.AT3G06810.1	957
Q8H0S9	MPA1	3702.AT1G63770.5	Q9LW35	At3g26760	3702.AT3G26760.1	737
Q8GUM1	EIF3B-2	3702.AT5G25780.1	Q9C5Z2	TIF3H1	3702.AT1G10840.1	998
Q8GUM1	EIF3B-2	3702.AT5G25780.1	Q9SZA3	TIF3K1	3702.AT4G33250.1	995
Q8GUM1	EIF3B-2	3702.AT5G25780.1	P22738	ARP2	3702.AT1G61580.1	969
Q8GUM1	EIF3B-2	3702.AT5G25780.1	Q42064	RPL8C	3702.AT4G36130.1	923
Q8GUM1	EIF3B-2	3702.AT5G25780.1	Q9M1R2	At3g62120	3702.AT3G62120.1	478
Q8GUM1	EIF3B-2	3702.AT5G25780.1	P41568	At4g27130	3702.AT4G27130.1	961
Q8GUM1	EIF3B-2	3702.AT5G25780.1	P59224	RPS13B	3702.AT4G00100.1	961
Q8GUM1	EIF3B-2	3702.AT5G25780.1	O80929	RPL36A	3702.AT2G37600.1	919
Q8GUM1	EIF3B-2	3702.AT5G25780.1	Q9LF27	WDR12	3702.AT5G15550.1	659
Q8GUM1	EIF3B-2	3702.AT5G25780.1	Q9FQ04	XRN4	3702.AT1G54490.1	549
Q8GUM1	EIF3B-2	3702.AT5G25780.1	Q9SJF1	LSG1-2	3702.AT1G08410.1	455
Q8GUM1	EIF3B-2	3702.AT5G25780.1	F4K4E3	LSM4	3702.AT5G27720.1	421
Q8GUM1	EIF3B-2	3702.AT5G25780.1	P51418	RPL18AB	3702.AT2G34480.1	918
Q8GUM1	EIF3B-2	3702.AT5G25780.1	O49160	TIF3C1	3702.AT3G56150.1	999
Q8GUM1	EIF3B-2	3702.AT5G25780.1	Q38884	TIF3I1	3702.AT2G46280.1	999
Q8GUM1	EIF3B-2	3702.AT5G25780.1	Q9SJB9	At2g04520	3702.AT2G04520.1	970
Q8GUM1	EIF3B-2	3702.AT5G25780.1	O04202	TIF3F1	3702.AT2G39990.1	998
Q8GUM1	EIF3B-2	3702.AT5G25780.1	P42733	RPS11C	3702.AT5G23740.1	958
Q8GUM1	EIF3B-2	3702.AT5G25780.1	Q08682	RPSaA	3702.AT1G72370.1	943
Q8GUM1	EIF3B-2	3702.AT5G25780.1	Q9SIM4	RPL14A	3702.AT2G20450.1	913
Q8GUM1	EIF3B-2	3702.AT5G25780.1	P93014	rps5	3702.AT2G33800.1	510
Q8GUM1	EIF3B-2	3702.AT5G25780.1	P49227	RPL5B	3702.AT5G39740.1	965
Q8GUM1	EIF3B-2	3702.AT5G25780.1	Q39216	RPAC43	3702.AT1G60620.1	456
Q8GUM1	EIF3B-2	3702.AT5G25780.1	F4II66	At2g46290	3702.AT2G46290.1	999
Q8GUM1	EIF3B-2	3702.AT5G25780.1	Q9SIP7	RPS3A	3702.AT2G31610.1	924
Q8GUM1	EIF3B-2	3702.AT5G25780.1	Q9FJX2	RPL26B	3702.AT5G67510.1	911
Q8GUM1	EIF3B-2	3702.AT5G25780.1	F4IYK4	At3g08947	3702.AT3G08947.1	419
Q8GUM1	EIF3B-2	3702.AT5G25780.1	Q42340	RPS16C	3702.AT5G18380.1	913
Q8GUM1	EIF3B-2	3702.AT5G25780.1	Q9SVN5	At4g13780	3702.AT4G13780.1	795
Q8GUM1	EIF3B-2	3702.AT5G25780.1	Q9SS44	TFIIB2	3702.AT3G10330.1	720
Q8GUM1	EIF3B-2	3702.AT5G25780.1	Q9LTV0	At3g12860	3702.AT3G12860.1	802
Q8GUM1	EIF3B-2	3702.AT5G25780.1	Q8W498	At4g27640	3702.AT4G27640.1	800
Q8GUM1	EIF3B-2	3702.AT5G25780.1	Q9SLL7	RPL31A	3702.AT2G19740.1	906
Q8GUM1	EIF3B-2	3702.AT5G25780.1	Q9FND0	MRH10.6	3702.AT5G43960.1	602
Q8GUM1	EIF3B-2	3702.AT5G25780.1	Q9FF90	RPL13D	3702.AT5G23900.1	936
Q8GUM1	EIF3B-2	3702.AT5G25780.1	O04204	RPP0A	3702.AT2G40010.1	926
Q8GUM1	EIF3B-2	3702.AT5G25780.1	Q5PNU3	AMSH3	3702.AT4G16144.1	534
Q8GUM1	EIF3B-2	3702.AT5G25780.1	P42791	RPL18B	3702.AT3G05590.1	922
Q8GUM1	EIF3B-2	3702.AT5G25780.1	O64490	EIF2 GAMMA	3702.AT1G04170.1	998
Q8GUM1	EIF3B-2	3702.AT5G25780.1	Q9SCM3	RPS2D	3702.AT3G57490.1	948
Q8GUM1	EIF3B-2	3702.AT5G25780.1	Q9LFE2	TORMOZEMBRYO DEFECTIVE	3702.AT5G16750.1	455
Q8GUM1	EIF3B-2	3702.AT5G25780.1	Q9CAV0	RPS3AA	3702.AT3G04840.1	913
Q8GUM1	EIF3B-2	3702.AT5G25780.1	Q9M060	EIF6-2	3702.AT3G55620.1	725
Q8GUM1	EIF3B-2	3702.AT5G25780.1	Q9M0E2	RPL28C	3702.AT4G29410.1	904
Q8GUM1	EIF3B-2	3702.AT5G25780.1	Q9MAB3	NOP5-2	3702.AT3G05060.1	802
Q8GUM1	EIF3B-2	3702.AT5G25780.1	Q9FIF3	RPS8B	3702.AT5G59240.1	971
Q8GUM1	EIF3B-2	3702.AT5G25780.1	Q9ZUT9	RPS5A	3702.AT2G37270.1	927
Q8GUM1	EIF3B-2	3702.AT5G25780.1	Q9SGT7	NOP56	3702.AT1G56110.1	802
Q8GUM1	EIF3B-2	3702.AT5G25780.1	P42794	RPL11B	3702.AT5G45775.2	404
Q8GUM1	EIF3B-2	3702.AT5G25780.1	Q9LTF2	RPS10C	3702.AT5G52650.1	917
Q8GUM1	EIF3B-2	3702.AT5G25780.1	Q8H173	RPSaB	3702.AT3G04770.1	943
Q8GUM1	EIF3B-2	3702.AT5G25780.1	P51420	RPL31C	3702.AT5G56710.1	906
Q8GUM1	EIF3B-2	3702.AT5G25780.1	Q8LEM8	RPL37C	3702.AT3G16080.1	910
Q8GUM1	EIF3B-2	3702.AT5G25780.1	Q93W22	RPL10C	3702.AT1G66580.1	917
Q8GUM1	EIF3B-2	3702.AT5G25780.1	O23627	At1g29880	3702.AT1G29880.1	501
Q8GUM1	EIF3B-2	3702.AT5G25780.1	P49201	RPS23B	3702.AT5G02960.1	909
Q8GUM1	EIF3B-2	3702.AT5G25780.1	Q9SKX4	RPL3A	3702.AT2G43030.1	411
Q8GUM1	EIF3B-2	3702.AT5G25780.1	Q9C4Z6	RACK1B	3702.AT1G48630.1	733
Q8GUM1	EIF3B-2	3702.AT5G25780.1	Q9FDZ9	RPL21E	3702.AT1G57860.1	913
Q8GUM1	EIF3B-2	3702.AT5G25780.1	Q9LFN6	RH56	3702.AT5G11170.1	565
Q8GUM1	EIF3B-2	3702.AT5G25780.1	Q9SF53	RPL35A	3702.AT3G09500.1	910
Q8GUM1	EIF3B-2	3702.AT5G25780.1	Q9LE16	BRIX1-1	3702.AT3G15460.1	465
Q8GUM1	EIF3B-2	3702.AT5G25780.1	Q9FEF8	MED36B	3702.AT5G52470.1	703
Q8GUM1	EIF3B-2	3702.AT5G25780.1	Q9XI91	ELF5A-1	3702.AT1G13950.1	709
Q8GUM1	EIF3B-2	3702.AT5G25780.1	O23252	EIF4E1	3702.AT4G18040.1	916
Q8GUM1	EIF3B-2	3702.AT5G25780.1	Q94AH9	MED36A	3702.AT4G25630.1	703
Q8GUM1	EIF3B-2	3702.AT5G25780.1	Q9SKZ3	RPS12C	3702.AT2G32060.1	909
Q8GUM1	EIF3B-2	3702.AT5G25780.1	Q8LPJ4	ABCE2	3702.AT4G19210.1	811
Q8GUM1	EIF3B-2	3702.AT5G25780.1	Q9LT08	RPN11	3702.AT5G23540.1	534
Q8GUM1	EIF3B-2	3702.AT5G25780.1	O04658	NOP5-1	3702.AT5G27120.1	802
Q8GUM1	EIF3B-2	3702.AT5G25780.1	O80626	RPL35B	3702.AT2G39390.1	910
Q8GUM1	EIF3B-2	3702.AT5G25780.1	Q9C774	RPN8B	3702.AT3G11270.1	543
Q8GUM1	EIF3B-2	3702.AT5G25780.1	Q42351	RPL34A	3702.AT1G26880.1	910
Q8GUM1	EIF3B-2	3702.AT5G25780.1	Q8L7Q9	PDE318	3702.AT1G80770.1	676
Q8GUM1	EIF3B-2	3702.AT5G25780.1	Q9S825	At1g77840	3702.AT1G77840.1	997
Q8GUM1	EIF3B-2	3702.AT5G25780.1	P38666	RPL24B	3702.AT3G53020.1	912
Q8GUM1	EIF3B-2	3702.AT5G25780.1	Q940P8	CCT2	3702.AT5G20890.1	410
Q8GUM1	EIF3B-2	3702.AT5G25780.1	F4IUX6	UPF2	3702.AT2G39260.1	818
Q8GUM1	EIF3B-2	3702.AT5G25780.1	F4J1N5	TIF3C2	3702.AT3G22860.1	999
Q8GUM1	EIF3B-2	3702.AT5G25780.1	O04487	At1g09640	3702.AT1G09640.1	808
Q8GUM1	EIF3B-2	3702.AT5G25780.1	Q9CAD1	At1g63660	3702.AT1G63660.1	780
Q8GUM1	EIF3B-2	3702.AT5G25780.1	Q9SFU1	RPL13AA	3702.AT3G07110.2	913
Q8GUM1	EIF3B-2	3702.AT5G25780.1	Q42262	RPS3AB	3702.AT4G34670.1	913
Q8GUM1	EIF3B-2	3702.AT5G25780.1	Q93VB8	RPS2B	3702.AT1G59359.1	510
Q8GUM1	EIF3B-2	3702.AT5G25780.1	F4ICG2	OVA9	3702.AT1G25350.2	416
Q8GUM1	EIF3B-2	3702.AT5G25780.1	Q9LF30	RPS19B	3702.AT5G15520.1	929
Q8GUM1	EIF3B-2	3702.AT5G25780.1	Q9FQ03	XRN3	3702.AT1G75660.1	549
Q8GUM1	EIF3B-2	3702.AT5G25780.1	F4HPM6	At1g45100	3702.AT1G45100.1	708
Q8GUM1	EIF3B-2	3702.AT5G25780.1	O04450	CCT5	3702.AT1G24510.1	562
Q8GUM1	EIF3B-2	3702.AT5G25780.1	Q9FE65	RPL34B	3702.AT1G69620.1	910
Q8GUM1	EIF3B-2	3702.AT5G25780.1	Q8GUN7	At1g36280	3702.AT1G36280.1	734
Q8GUM1	EIF3B-2	3702.AT5G25780.1	Q9C9C6	RPL6B	3702.AT1G74060.1	930
Q8GUM1	EIF3B-2	3702.AT5G25780.1	Q9LZ17	RPS17D	3702.AT5G04800.1	911
Q8GUM1	EIF3B-2	3702.AT5G25780.1	Q93ZT6	EIF(ISO)4G1	3702.AT5G57870.1	973
Q8GUM1	EIF3B-2	3702.AT5G25780.1	Q9SGE9	At1g72550	3702.AT1G72550.1	671
Q8GUM1	EIF3B-2	3702.AT5G25780.1	Q9SKX8	RPL27A	3702.AT2G32220.1	918
Q8GUM1	EIF3B-2	3702.AT5G25780.1	Q9FYR6	OVA6	3702.AT5G52520.1	478
Q8GUM1	EIF3B-2	3702.AT5G25780.1	P41127	RPL13B	3702.AT3G49010.1	936
Q8GUM1	EIF3B-2	3702.AT5G25780.1	F4J8X6	At3g25150	3702.AT3G25150.2	602
Q8GUM1	EIF3B-2	3702.AT5G25780.1	O24412	RPN8A	3702.AT5G05780.1	543
Q8GUM1	EIF3B-2	3702.AT5G25780.1	O64816	CKA4	3702.AT2G23070.1	541
Q8GUM1	EIF3B-2	3702.AT5G25780.1	P51414	RPL26A	3702.AT3G49910.1	911
Q8GUM1	EIF3B-2	3702.AT5G25780.1	Q9SF40	RPL4A	3702.AT3G09630.1	958
Q8GUM1	EIF3B-2	3702.AT5G25780.1	Q8VZB9	RPL10AA	3702.AT1G08360.1	914
Q8GUM1	EIF3B-2	3702.AT5G25780.1	Q9M885	RPS7B	3702.AT3G02560.1	931
Q8GUM1	EIF3B-2	3702.AT5G25780.1	Q8RXU5	RPL37AC	3702.AT3G60245.1	910
Q8GUM1	EIF3B-2	3702.AT5G25780.1	Q08467	CKA1	3702.AT5G67380.1	541
Q8GUM1	EIF3B-2	3702.AT5G25780.1	Q9C6I8	At1g50920	3702.AT1G50920.1	676
Q8GUM1	EIF3B-2	3702.AT5G25780.1	Q1G3F7	At5g19485	3702.AT5G19485.1	634
Q8GUM1	EIF3B-2	3702.AT5G25780.1	O64760	At2g34970	3702.AT2G34970.1	606
Q8GUM1	EIF3B-2	3702.AT5G25780.1	Q9SK22	RPS16A	3702.AT2G09990.1	913
Q8GUM1	EIF3B-2	3702.AT5G25780.1	Q9XIK4	At1g10490	3702.AT1G10490.1	534
Q8GUM1	EIF3B-2	3702.AT5G25780.1	Q41969	EIF2B	3702.AT5G20920.1	997
Q8GUM1	EIF3B-2	3702.AT5G25780.1	Q39097	ERF1-1	3702.AT5G47880.1	563
Q8GUM1	EIF3B-2	3702.AT5G25780.1	Q9STY6	RPS20B	3702.AT3G47370.1	911
Q8GUM1	EIF3B-2	3702.AT5G25780.1	Q8LBI1	ATL5	3702.AT3G25520.1	965
Q8GUM1	EIF3B-2	3702.AT5G25780.1	Q9SI58	NMD3	3702.AT2G03820.1	412
Q8GUM1	EIF3B-2	3702.AT5G25780.1	Q8LD03	RPS7C	3702.AT5G16130.1	931
Q8GUM1	EIF3B-2	3702.AT5G25780.1	Q9LD55	TIF3A1	3702.AT4G11420.1	999
Q8GUM1	EIF3B-2	3702.AT5G25780.1	F4J8K6	RRP5	3702.AT3G11964.1	553
Q8GUM1	EIF3B-2	3702.AT5G25780.1	Q94JV4	At1g54290	3702.AT1G54290.1	961
Q8GUM1	EIF3B-2	3702.AT5G25780.1	Q9FVU9	CSN5B	3702.AT1G71230.1	534
Q8GUM1	EIF3B-2	3702.AT5G25780.1	Q9FHB3	FIB3	3702.AT5G52490.1	703
Q8GUM1	EIF3B-2	3702.AT5G25780.1	Q08770	RPL10B	3702.AT1G26910.1	917
Q8GUM1	EIF3B-2	3702.AT5G25780.1	Q9FME2	MSL3.12	3702.AT5G60980.2	602
Q8GUM1	EIF3B-2	3702.AT5G25780.1	Q08466	CKA2	3702.AT3G50000.1	541
Q8GUM1	EIF3B-2	3702.AT5G25780.1	Q9FXA2	PAB8	3702.AT1G49760.1	969
Q8GUM1	EIF3B-2	3702.AT5G25780.1	Q9ASR1	LOS1	3702.AT1G56070.1	740
Q8GUM1	EIF3B-2	3702.AT5G25780.1	P42795	RPL11A	3702.AT2G42740.1	937
Q8GUM1	EIF3B-2	3702.AT5G25780.1	P49211	RPL32A	3702.AT4G18100.1	913
Q8GUM1	EIF3B-2	3702.AT5G25780.1	P51413	RPL17B	3702.AT1G67430.1	919
Q8GUM1	EIF3B-2	3702.AT5G25780.1	P36428	ALATS	3702.AT1G50200.1	648
Q8GUM1	EIF3B-2	3702.AT5G25780.1	Q9CAX6	RPS14B	3702.AT3G11510.1	913
Q8GUM1	EIF3B-2	3702.AT5G25780.1	P56820	TIF3D1	3702.AT4G20980.1	999
Q8GUM1	EIF3B-2	3702.AT5G25780.1	Q9FJA6	RPS3C	3702.AT5G35530.1	924
Q8GUM1	EIF3B-2	3702.AT5G25780.1	F4IYK3	At3g08943	3702.AT3G08943.1	419
Q8GUM1	EIF3B-2	3702.AT5G25780.1	Q8VYK6	RPS4D	3702.AT5G58420.1	927
Q8GUM1	EIF3B-2	3702.AT5G25780.1	P51430	RPS6B	3702.AT5G10360.1	937
Q8GUM1	EIF3B-2	3702.AT5G25780.1	P49688	RPS2C	3702.AT2G41840.1	948
Q8GUM1	EIF3B-2	3702.AT5G25780.1	Q9SQZ1	RPS17C	3702.AT3G10610.1	911
Q8GUM1	EIF3B-2	3702.AT5G25780.1	Q9M2F1	RPS27B	3702.AT3G61110.1	912
Q8GUM1	EIF3B-2	3702.AT5G25780.1	P17094	ARP1	3702.AT1G43170.1	969
Q8GUM1	EIF3B-2	3702.AT5G25780.1	Q9SIZ2	At2g40290	3702.AT2G40290.1	994
Q8GUM1	EIF3B-2	3702.AT5G25780.1	Q9FJR0	UPF1	3702.AT5G47010.1	805
Q8GUM1	EIF3B-2	3702.AT5G25780.1	Q84W89	RH37	3702.AT2G42520.1	794
Q8GUM1	EIF3B-2	3702.AT5G25780.1	Q9FNP8	RPS19C	3702.AT5G61170.1	929
Q8GUM1	EIF3B-2	3702.AT5G25780.1	Q9C514	RPS7A	3702.AT1G48830.1	931
Q8GUM1	EIF3B-2	3702.AT5G25780.1	Q9LD90	CBF5	3702.AT3G57150.1	761
Q8GUM1	EIF3B-2	3702.AT5G25780.1	Q9SHS8	LSG1-1	3702.AT2G27200.1	455
Q8GUM1	EIF3B-2	3702.AT5G25780.1	Q9C8F1	At1g36730	3702.AT1G36730.1	997
Q8GUM1	EIF3B-2	3702.AT5G25780.1	O23515	RPL15A	3702.AT4G16720.1	955
Q8GUM1	EIF3B-2	3702.AT5G25780.1	Q96327	EBP1	3702.AT3G51800.2	783
Q8GUM1	EIF3B-2	3702.AT5G25780.1	Q9ZPI1	At3g11710	3702.AT3G11710.1	467
Q8GUM1	EIF3B-2	3702.AT5G25780.1	Q8LCL3	RPL27B	3702.AT3G22230.1	918
Q8GUM1	EIF3B-2	3702.AT5G25780.1	Q9C8F7	RPL30A	3702.AT1G36240.1	911
Q8GUM1	EIF3B-2	3702.AT5G25780.1	F4J6A1	EIF3G1	3702.AT3G11400.2	998
Q8GUM1	EIF3B-2	3702.AT5G25780.1	O22173	PAB4	3702.AT2G23350.1	969
Q8GUM1	EIF3B-2	3702.AT5G25780.1	Q93YS7	At4g04940	3702.AT4G04940.1	410
Q8GUM1	EIF3B-2	3702.AT5G25780.1	Q9FKC0	RPL13AD	3702.AT5G48760.1	913
Q8GUM1	EIF3B-2	3702.AT5G25780.1	P28769	CCT1	3702.AT3G20050.1	576
Q8GUM1	EIF3B-2	3702.AT5G25780.1	P50883	RPL12A	3702.AT2G37190.1	917
Q8GUM1	EIF3B-2	3702.AT5G25780.1	P51427	RPS5B	3702.AT3G11940.1	927
Q8GUM1	EIF3B-2	3702.AT5G25780.1	Q9FY64	RPS15D	3702.AT5G09510.1	925
Q8GUM1	EIF3B-2	3702.AT5G25780.1	Q9CAI7	TIF4A-3	3702.AT1G72730.1	974
Q8GUM1	EIF3B-2	3702.AT5G25780.1	P41377	TIF4A-2	3702.AT1G54270.1	974
Q8GUM1	EIF3B-2	3702.AT5G25780.1	P41376	TIF4A-1	3702.AT1G54270.1	974
Q8GUM1	EIF3B-2	3702.AT5G25780.1	Q9LR33	RPL27AB	3702.AT1G23290.1	921
Q8GUM1	EIF3B-2	3702.AT5G25780.1	O82204	RPL28A	3702.AT2G19730.1	904
Q8GUM1	EIF3B-2	3702.AT5G25780.1	Q9M2F9	RH52	3702.AT3G58570.1	794
Q8GUM1	EIF3B-2	3702.AT5G25780.1	Q9LYK7	PES	3702.AT5G14520.1	752
Q8GUM1	EIF3B-2	3702.AT5G25780.1	Q3E902	RPS21C	3702.AT5G27700.1	914
Q8GUM1	EIF3B-2	3702.AT5G25780.1	Q9C5Z1	TIF3B1	3702.AT5G27640.2	900
Q8GUM1	EIF3B-2	3702.AT5G25780.1	P57691	RPP0C	3702.AT3G11250.1	926
Q8GUM1	EIF3B-2	3702.AT5G25780.1	Q9C8D8	At1g66070	3702.AT1G66070.1	998
Q8GUM1	EIF3B-2	3702.AT5G25780.1	Q8LC83	RPS24B	3702.AT5G28060.1	921
Q8GUM1	EIF3B-2	3702.AT5G25780.1	F4I420	At1g76810	3702.AT1G76810.1	951
Q8GUM1	EIF3B-2	3702.AT5G25780.1	Q9C505	ELF5A-3	3702.AT1G69410.1	709
Q8GUM1	EIF3B-2	3702.AT5G25780.1	F4I4A6	At1g10300	3702.AT1G10300.1	676
Q8GUM1	EIF3B-2	3702.AT5G25780.1	Q9LF21	At5g15610	3702.AT5G15610.1	975
Q8GUM1	EIF3B-2	3702.AT5G25780.1	P42036	RPS14C	3702.AT3G52580.1	913
Q8GUM1	EIF3B-2	3702.AT5G25780.1	Q9C5Z3	TIF3E1	3702.AT3G57290.1	998
Q8GUM1	EIF3B-2	3702.AT5G25780.1	Q9M9W1	RPL22B	3702.AT3G05560.1	911
Q8GUM1	EIF3B-2	3702.AT5G25780.1	P35614	ERF1-3	3702.AT3G26618.1	563
F4IAP5	At1g18270	3702.AT1G18270.3	Q9STS1	ALDH10A9	3702.AT3G48170.1	520
F4IAP5	At1g18270	3702.AT1G18270.3	Q9SAK4	ALDH5F1	3702.AT1G79440.1	496
F4IAP5	At1g18270	3702.AT1G18270.3	Q9FNK4	DELTA-OAT	3702.AT5G46180.1	465
F4IAP5	At1g18270	3702.AT1G18270.3	Q8S528	ALDH2B7	3702.AT1G23800.1	520
F4IAP5	At1g18270	3702.AT1G18270.3	Q9ZPI5	MFP2	3702.AT3G06860.1	451
F4IAP5	At1g18270	3702.AT1G18270.3	Q9SU63	ALDH2B4	3702.AT3G48000.1	520
F4IAP5	At1g18270	3702.AT1G18270.3	Q9ZNZ7	GLU1	3702.AT5G04140.2	603
F4IAP5	At1g18270	3702.AT1G18270.3	Q9ZPI6	AIM1	3702.AT4G29010.1	451
F4IAP5	At1g18270	3702.AT1G18270.3	P47924	RIBA1	3702.AT5G64300.1	556
F4IAP5	At1g18270	3702.AT1G18270.3	Q1WIQ6	ALDH11A3	3702.AT2G24270.4	520
F4IAP5	At1g18270	3702.AT1G18270.3	Q9SYG7	ALDH7B4	3702.AT1G54100.1	496
F4IAP5	At1g18270	3702.AT1G18270.3	Q70E96	ALDH3F1	3702.AT4G36250.1	496
F4IAP5	At1g18270	3702.AT1G18270.3	Q05212	DRT102	3702.AT3G04880.1	407
F4IAP5	At1g18270	3702.AT1G18270.3	Q70DU8	ALDH3H1	3702.AT1G44170.1	496
F4IAP5	At1g18270	3702.AT1G18270.3	Q9M8M7	WIN1	3702.AT1G80600.1	465
F4IAP5	At1g18270	3702.AT1G18270.3	Q9LV03	GLT1	3702.AT5G53460.1	638
F4IAP5	At1g18270	3702.AT1G18270.3	Q8RXN4	At4g31810	3702.AT4G31810.1	443
F4IAP5	At1g18270	3702.AT1G18270.3	Q9M7Z1	BCE2	3702.AT3G06850.1	619
F4IAP5	At1g18270	3702.AT1G18270.3	Q5XF59	At3g60510	3702.AT3G60510.3	443
F4IAP5	At1g18270	3702.AT1G18270.3	Q9S795	ALDH10A8	3702.AT1G74920.1	520
F4ISU2	At2g32240	3702.AT2G32240.1	Q84P21	4CLL5	3702.AT1G20510.1	436
F4ISU2	At2g32240	3702.AT2G32240.1	Q9FUP0	OPR3	3702.AT2G06050.1	475
Q8VYG2	GALAK	3702.AT3G10700.1	Q9SCV9	BGAL3	3702.AT4G36360.1	408
Q8VYG2	GALAK	3702.AT3G10700.1	Q9LYJ5	At5g14650	3702.AT5G14650.1	800
Q8VYG2	GALAK	3702.AT3G10700.1	Q9CAD1	At1g63660	3702.AT1G63660.1	564
Q8VYG2	GALAK	3702.AT3G10700.1	Q9SEE5	GAL1	3702.AT3G06580.1	438
Q8VYG2	GALAK	3702.AT3G10700.1	P49688	RPS2C	3702.AT2G41840.1	502
Q8VYG2	GALAK	3702.AT3G10700.1	Q9FZE1	UGD1	3702.AT1G26570.1	522
Q8VYG2	GALAK	3702.AT3G10700.1	O64765	GLCNAC1PUT2	3702.AT2G35020.1	801
Q8VYG2	GALAK	3702.AT3G10700.1	Q9SN58	UGE5	3702.AT4G10960.1	983
Q8VYG2	GALAK	3702.AT3G10700.1	Q93Z24	BGAL17	3702.AT1G72990.1	408
Q8VYG2	GALAK	3702.AT3G10700.1	Q9SVN5	At4g13780	3702.AT4G13780.1	552
Q8VYG2	GALAK	3702.AT3G10700.1	Q75W54	EBM	3702.AT1G09010.1	529
Q8VYG2	GALAK	3702.AT3G10700.1	Q9FN08	BGAL10	3702.AT5G63810.1	408
Q8VYG2	GALAK	3702.AT3G10700.1	P93031	MUR1	3702.AT3G51160.1	429
Q8VYG2	GALAK	3702.AT3G10700.1	Q8GW72	FUC1	3702.AT2G28100.1	579
Q8VYG2	GALAK	3702.AT3G10700.1	Q42525	HXK1	3702.AT4G29130.1	630
Q8VYG2	GALAK	3702.AT3G10700.1	Q9SCU9	BGAL13	3702.AT2G16730.1	408
Q8VYG2	GALAK	3702.AT3G10700.1	Q9SCW1	BGAL1	3702.AT3G13750.1	487
Q8VYG2	GALAK	3702.AT3G10700.1	P93834	HXK2	3702.AT2G19860.1	630
Q8VYG2	GALAK	3702.AT3G10700.1	Q66GR2	At4g17370	3702.AT4G17370.1	937
Q8VYG2	GALAK	3702.AT3G10700.1	Q9C7W7	UGE4	3702.AT1G64440.1	983
Q8VYG2	GALAK	3702.AT3G10700.1	P38420	NRPB2	3702.AT4G21710.1	405
Q8VYG2	GALAK	3702.AT3G10700.1	Q6GKU7	At1g64880	3702.AT1G64880.1	502
Q8VYG2	GALAK	3702.AT3G10700.1	Q9SCV4	BGAL8	3702.AT2G28470.1	408
Q8VYG2	GALAK	3702.AT3G10700.1	Q9LPS1	At1g50460	3702.AT1G50460.1	630
Q8VYG2	GALAK	3702.AT3G10700.1	Q05762	THY-1	3702.AT2G16370.1	593
Q8VYG2	GALAK	3702.AT3G10700.1	O48917	SQD1	3702.AT4G33030.1	983
Q8VYG2	GALAK	3702.AT3G10700.1	Q9LFA6	BGAL2	3702.AT3G52840.1	408
Q8VYG2	GALAK	3702.AT3G10700.1	F4JCX1	At3g54440	3702.AT3G54440.3	572
Q8VYG2	GALAK	3702.AT3G10700.1	Q93VB8	RPS2B	3702.AT1G59359.1	502
Q8VYG2	GALAK	3702.AT3G10700.1	Q9FKK7	XYLA	3702.AT5G57655.2	554
Q8VYG2	GALAK	3702.AT3G10700.1	Q9STT3	T23J7.130	3702.AT3G47800.1	976
Q8VYG2	GALAK	3702.AT3G10700.1	Q42586	PYRE-F	3702.AT3G54470.1	647
Q8VYG2	GALAK	3702.AT3G10700.1	Q8VYB2	UKL3	3702.AT1G55810.1	565
Q8VYG2	GALAK	3702.AT3G10700.1	Q93ZC9	GLCAK1	3702.AT3G01640.1	972
Q8VYG2	GALAK	3702.AT3G10700.1	O50039	OTC	3702.AT1G75330.1	549
Q8VYG2	GALAK	3702.AT3G10700.1	P54887	P5CSA	3702.AT2G39800.1	647
Q8VYG2	GALAK	3702.AT3G10700.1	Q9T0A7	UGE2	3702.AT4G23920.1	983
Q8VYG2	GALAK	3702.AT3G10700.1	O64749	At2g34850	3702.AT2G34850.1	983
Q8VYG2	GALAK	3702.AT3G10700.1	Q9SR52	URE	3702.AT1G67550.1	625
Q8VYG2	GALAK	3702.AT3G10700.1	Q9C5I1	USP	3702.AT5G52560.1	973
Q8VYG2	GALAK	3702.AT3G10700.1	Q9SCM3	RPS2D	3702.AT3G57490.1	502
Q8VYG2	GALAK	3702.AT3G10700.1	Q9SG80	ASD1	3702.AT3G10740.1	958
Q8VYG2	GALAK	3702.AT3G10700.1	Q9FZG4	At1g47840	3702.AT1G47840.1	630
Q8VYG2	GALAK	3702.AT3G10700.1	P93014	rps5	3702.AT2G33800.1	502
Q8VYG2	GALAK	3702.AT3G10700.1	Q9SZ83	At4g09670	3702.AT4G09670.1	937
Q8VYG2	GALAK	3702.AT3G10700.1	P54888	P5CSB	3702.AT3G55610.1	647
Q8VYG2	GALAK	3702.AT3G10700.1	Q9LVH6	At3g17940	3702.AT3G17940.1	976
Q8VYG2	GALAK	3702.AT3G10700.1	Q8RWP0	At3g20790	3702.AT3G20790.1	448
Q8VYG2	GALAK	3702.AT3G10700.1	P49201	RPS23B	3702.AT5G02960.1	552
Q8VYG2	GALAK	3702.AT3G10700.1	P24100	CDKA-1	3702.AT3G48750.1	999
Q8VYG2	GALAK	3702.AT3G10700.1	Q9SCV3	BGAL9	3702.AT2G32810.1	457
Q8VYG2	GALAK	3702.AT3G10700.1	Q9FKS0	UKL1	3702.AT5G40870.1	565
Q8VYG2	GALAK	3702.AT3G10700.1	Q42605	UGE1	3702.AT1G12780.1	986
Q9M5K3	LPD1	3702.AT1G48030.1	Q9ZPI5	MFP2	3702.AT3G06860.1	589
Q9M5K3	LPD1	3702.AT1G48030.1	Q38833	CHLG	3702.AT3G51820.1	537
Q9M5K3	LPD1	3702.AT1G48030.1	Q9FLH2	MPA24.10	3702.AT5G65750.1	998
Q9M5K3	LPD1	3702.AT1G48030.1	Q9FI53	FUM2	3702.AT5G50950.1	765
Q9M5K3	LPD1	3702.AT1G48030.1	O65282	CPN20	3702.AT5G20720.1	403
Q9M5K3	LPD1	3702.AT1G48030.1	Q9M336	UPP	3702.AT3G53900.2	492
Q9M5K3	LPD1	3702.AT1G48030.1	Q8VY06	PREP2	3702.AT1G49630.1	740
Q9M5K3	LPD1	3702.AT1G48030.1	Q05762	THY-1	3702.AT2G16370.1	951
Q9M5K3	LPD1	3702.AT1G48030.1	Q8LDI5	CXXS1	3702.AT1G11530.1	462
Q9M5K3	LPD1	3702.AT1G48030.1	O22718	ACLA-2	3702.AT1G60810.1	715
Q9M5K3	LPD1	3702.AT1G48030.1	O80988	GLDP2	3702.AT2G26080.1	998
Q9M5K3	LPD1	3702.AT1G48030.1	Q42290	At3g02090	3702.AT3G02090.2	777
Q9M5K3	LPD1	3702.AT1G48030.1	Q9SE60	MTHFR1	3702.AT3G59970.3	757
Q9M5K3	LPD1	3702.AT1G48030.1	P52901	E1 ALPHA	3702.AT1G59900.1	996
Q9M5K3	LPD1	3702.AT1G48030.1	A2RVM0	TIC32	3702.AT4G23430.2	446
Q9M5K3	LPD1	3702.AT1G48030.1	F4IC59	At1g12230	3702.AT1G12230.2	481
Q9M5K3	LPD1	3702.AT1G48030.1	Q94JQ3	SHM3	3702.AT4G32520.1	468
Q9M5K3	LPD1	3702.AT1G48030.1	Q94K13	At3g01850	3702.AT3G01850.1	570
Q9M5K3	LPD1	3702.AT1G48030.1	O23254	SHM4	3702.AT4G13930.1	468
Q9M5K3	LPD1	3702.AT1G48030.1	P93033	FUM1	3702.AT2G47510.1	765
Q9M5K3	LPD1	3702.AT1G48030.1	Q949U7	PRXIIE	3702.AT3G52960.1	682
Q9M5K3	LPD1	3702.AT1G48030.1	Q9C9Y6	TRX9	3702.AT3G08710.1	462
Q9M5K3	LPD1	3702.AT1G48030.1	Q9LV77	ASN2	3702.AT5G65010.2	435
Q9M5K3	LPD1	3702.AT1G48030.1	Q9XEX2	PRXIIB	3702.AT1G65980.1	623
Q9M5K3	LPD1	3702.AT1G48030.1	Q9SEU7	GAT1	3702.AT2G15570.2	462
Q9M5K3	LPD1	3702.AT1G48030.1	Q93ZN9	DAP	3702.AT4G33680.1	480
Q9M5K3	LPD1	3702.AT1G48030.1	Q9S9W2	SDRA	3702.AT4G05530.1	446
Q9M5K3	LPD1	3702.AT1G48030.1	Q94F09	PDIL5-2	3702.AT1G35620.1	462
Q9M5K3	LPD1	3702.AT1G48030.1	Q9FNN1	MAH20.13	3702.AT5G08570.1	793
Q9M5K3	LPD1	3702.AT1G48030.1	Q93VC7	RPS1	3702.AT5G30510.1	427
Q9M5K3	LPD1	3702.AT1G48030.1	P21240	CPN60B1	3702.AT1G55490.1	752
Q9M5K3	LPD1	3702.AT1G48030.1	Q8LAD2	At5g23250	3702.AT5G23250.1	844
Q9M5K3	LPD1	3702.AT1G48030.1	Q9SGI2	F28J7.36	3702.AT3G01980.3	446
Q9M5K3	LPD1	3702.AT1G48030.1	Q9C9P4	KAS2	3702.AT1G74960.1	456
Q9M5K3	LPD1	3702.AT1G48030.1	C0Z361	CPN60B3	3702.AT5G56500.1	404
Q9M5K3	LPD1	3702.AT1G48030.1	O65271	FOLD4	3702.AT4G00620.1	803
Q9M5K3	LPD1	3702.AT1G48030.1	O81796	IDH3	3702.AT4G35650.1	622
Q9M5K3	LPD1	3702.AT1G48030.1	Q9LTV6	At3g12800	3702.AT3G12800.1	446
Q9M5K3	LPD1	3702.AT1G48030.1	Q9FGI6	EMB1467	3702.AT5G37510.2	830
Q9M5K3	LPD1	3702.AT1G48030.1	Q9ZW34	ENO3	3702.AT2G29560.1	710
Q9M5K3	LPD1	3702.AT1G48030.1	Q8LG77	IDH6	3702.AT3G09810.1	774
Q9M5K3	LPD1	3702.AT1G48030.1	Q9C8L2	FAP3	3702.AT1G53520.1	525
Q9M5K3	LPD1	3702.AT1G48030.1	Q9CAD1	At1g63660	3702.AT1G63660.1	672
Q9M5K3	LPD1	3702.AT1G48030.1	P93832	IMDH2	3702.AT1G80560.1	489
Q9M5K3	LPD1	3702.AT1G48030.1	P92947	MDAR5	3702.AT1G63940.2	414
Q9M5K3	LPD1	3702.AT1G48030.1	Q9LD43	CAC3	3702.AT2G38040.1	617
Q9M5K3	LPD1	3702.AT1G48030.1	Q9LXS6	CSY2	3702.AT3G58750.1	795
Q9M5K3	LPD1	3702.AT1G48030.1	Q9SEU6	At3g15360	3702.AT3G15360.1	495
Q9M5K3	LPD1	3702.AT1G48030.1	Q9FFP6	MBK5.16	3702.AT5G63680.1	793
Q9M5K3	LPD1	3702.AT1G48030.1	Q8LPJ5	At5g14590	3702.AT5G14590.1	553
Q9M5K3	LPD1	3702.AT1G48030.1	Q9LW35	At3g26760	3702.AT3G26760.1	446
Q9M5K3	LPD1	3702.AT1G48030.1	O64764	At2g35010	3702.AT2G35010.1	462
Q9M5K3	LPD1	3702.AT1G48030.1	F4JNJ2	At4g23420	3702.AT4G23420.3	446
Q9M5K3	LPD1	3702.AT1G48030.1	Q42533	BCCP1	3702.AT5G16390.1	736
Q9M5K3	LPD1	3702.AT1G48030.1	P92549	ATPA	3702.ATMG01190.1	541
Q9M5K3	LPD1	3702.AT1G48030.1	P56757	atpA	3702.ATCG00120.1	541
Q9M5K3	LPD1	3702.AT1G48030.1	Q9LD57	PGK1	3702.AT3G12780.1	454
Q9M5K3	LPD1	3702.AT1G48030.1	Q9M1X0	RRF	3702.AT3G63190.1	482
Q9M5K3	LPD1	3702.AT1G48030.1	O50061	RPL4	3702.AT1G07320.1	439
Q9M5K3	LPD1	3702.AT1G48030.1	P25696	ENO2	3702.AT2G36530.1	710
Q9M5K3	LPD1	3702.AT1G48030.1	O48773	PDIL2-3	3702.AT2G32920.1	462
Q9M5K3	LPD1	3702.AT1G48030.1	Q66GR1	MFH8.1	3702.AT5G53090.1	446
Q9M5K3	LPD1	3702.AT1G48030.1	Q93WI0	At5g19370	3702.AT5G19370.1	468
Q9M5K3	LPD1	3702.AT1G48030.1	O04983	CAC2	3702.AT5G35360.3	612
Q9M5K3	LPD1	3702.AT1G48030.1	Q9SLK0	ICDH	3702.AT1G54340.1	553
Q9M5K3	LPD1	3702.AT1G48030.1	F4KCF2	At5g02540	3702.AT5G02540.1	446
Q9M5K3	LPD1	3702.AT1G48030.1	Q66GQ3	PDIL1-6	3702.AT3G16110.1	462
Q9M5K3	LPD1	3702.AT1G48030.1	Q39242	NTR2	3702.AT2G17420.1	474
Q9M5K3	LPD1	3702.AT1G48030.1	Q8VZ68	At1g52670	3702.AT1G52670.1	746
Q9M5K3	LPD1	3702.AT1G48030.1	Q9LKA3	At3g15020	3702.AT3G15020.1	578
Q9M5K3	LPD1	3702.AT1G48030.1	Q93W03	At3g56130	3702.AT3G56130.1	832
Q9M5K3	LPD1	3702.AT1G48030.1	Q9LHT0	At5g06060	3702.AT5G06060.1	446
Q9M5K3	LPD1	3702.AT1G48030.1	Q42545	FTSZ1	3702.AT5G55280.1	407
Q9M5K3	LPD1	3702.AT1G48030.1	O22886	HEME2	3702.AT2G40490.1	480
Q9M5K3	LPD1	3702.AT1G48030.1	Q9FLQ4	At5g55070	3702.AT5G55070.1	999
Q9M5K3	LPD1	3702.AT1G48030.1	Q9ZUH5	SDR2b	3702.AT2G24190.2	446
Q9M5K3	LPD1	3702.AT1G48030.1	Q9FF55	PDIL1-4	3702.AT5G60640.1	462
Q9M5K3	LPD1	3702.AT1G48030.1	Q9LF46	HACL	3702.AT5G17380.1	464
Q9M5K3	LPD1	3702.AT1G48030.1	O80526	ACLA-3	3702.AT1G09430.1	715
Q9M5K3	LPD1	3702.AT1G48030.1	Q93Z53	PKP3	3702.AT1G32440.1	806
Q9M5K3	LPD1	3702.AT1G48030.1	Q8H1Y0	IAR4	3702.AT1G24180.1	996
Q9M5K3	LPD1	3702.AT1G48030.1	O64628	At2g18990	3702.AT2G18990.1	488
Q9M5K3	LPD1	3702.AT1G48030.1	Q9ZNZ7	GLU1	3702.AT5G04140.2	674
Q9M5K3	LPD1	3702.AT1G48030.1	P51412	RPL21	3702.AT1G35680.1	456
Q9M5K3	LPD1	3702.AT1G48030.1	Q43127	GLN2	3702.AT5G35630.1	494
Q9M5K3	LPD1	3702.AT1G48030.1	Q945K7	IDH5	3702.AT5G03290.1	774
Q9M5K3	LPD1	3702.AT1G48030.1	Q9FV81	GATB	3702.AT1G48520.1	470
Q9M5K3	LPD1	3702.AT1G48030.1	Q8LFC0	IDH1	3702.AT4G35260.1	622
Q9M5K3	LPD1	3702.AT1G48030.1	Q9C6Z3	PDH-E1 BETA	3702.AT1G30120.1	999
Q9M5K3	LPD1	3702.AT1G48030.1	Q9STW6	HSP70-6	3702.AT4G24280.1	520
Q9M5K3	LPD1	3702.AT1G48030.1	Q9SZJ5	SHM1	3702.AT4G37930.1	577
Q9M5K3	LPD1	3702.AT1G48030.1	P20115	CSY4	3702.AT2G44350.2	795
Q9M5K3	LPD1	3702.AT1G48030.1	Q9LV03	GLT1	3702.AT5G53460.1	657
Q9M5K3	LPD1	3702.AT1G48030.1	O82662	At2g20420	3702.AT2G20420.1	782
Q9M5K3	LPD1	3702.AT1G48030.1	Q9FLW9	PKP2	3702.AT5G52920.1	863
Q9M5K3	LPD1	3702.AT1G48030.1	Q42593	APXT	3702.AT1G77490.1	400
Q9M5K3	LPD1	3702.AT1G48030.1	Q9SAU2	RPE	3702.AT5G61410.1	598
Q9M5K3	LPD1	3702.AT1G48030.1	Q9SR52	URE	3702.AT1G67550.1	575
Q9M5K3	LPD1	3702.AT1G48030.1	Q8LCV1	PLP3B	3702.AT5G66410.1	488
Q9M5K3	LPD1	3702.AT1G48030.1	Q9C667	CPN60B4	3702.AT1G26230.1	478
Q9M5K3	LPD1	3702.AT1G48030.1	Q9SN86	At3g47520	3702.AT3G47520.1	578
Q9M5K3	LPD1	3702.AT1G48030.1	Q94KE3	At3g52990	3702.AT3G52990.1	793
Q9M5K3	LPD1	3702.AT1G48030.1	Q9LJL3	PREP1	3702.AT3G19170.1	794
Q9M5K3	LPD1	3702.AT1G48030.1	Q6NPF9	At1g76760	3702.AT1G76760.1	462
Q9M5K3	LPD1	3702.AT1G48030.1	Q9M3B6	PKP4	3702.AT3G49160.1	793
Q9M5K3	LPD1	3702.AT1G48030.1	Q9FVR6	At1g32220	3702.AT1G32220.1	457
Q9M5K3	LPD1	3702.AT1G48030.1	Q94B78	GLDP1	3702.AT4G33010.1	998
Q9M5K3	LPD1	3702.AT1G48030.1	Q9SPK5	THFS	3702.AT1G50480.1	408
Q9M5K3	LPD1	3702.AT1G48030.1	Q84MD8	FHY	3702.AT4G21470.1	608
Q9M5K3	LPD1	3702.AT1G48030.1	Q9M1D3	CSY5	3702.AT3G60100.1	795
Q9M5K3	LPD1	3702.AT1G48030.1	Q9SZ54	GPX7	3702.AT4G31870.1	763
Q9M5K3	LPD1	3702.AT1G48030.1	P25864	RPL9	3702.AT3G44890.1	424
Q9M5K3	LPD1	3702.AT1G48030.1	P93014	rps5	3702.AT2G33800.1	465
Q9M5K3	LPD1	3702.AT1G48030.1	O80585	MTHFR2	3702.AT2G44160.1	759
Q9M5K3	LPD1	3702.AT1G48030.1	O82399	PMDH1	3702.AT2G22780.1	578
Q9M5K3	LPD1	3702.AT1G48030.1	Q8RU07	EMB3147	3702.AT2G30200.1	665
Q9M5K3	LPD1	3702.AT1G48030.1	Q9SK66	At2g20360	3702.AT2G20360.1	707
Q9M5K3	LPD1	3702.AT1G48030.1	Q94AL3	SDRd	3702.AT3G55290.1	446
Q9M5K3	LPD1	3702.AT1G48030.1	O80934	At2g37660	3702.AT2G37660.1	442
Q9M5K3	LPD1	3702.AT1G48030.1	Q9SRZ6	CICDH	3702.AT1G65930.1	553
Q9M5K3	LPD1	3702.AT1G48030.1	O65396	GDCST	3702.AT1G11860.1	991
Q9M5K3	LPD1	3702.AT1G48030.1	Q5M729	At1g54220	3702.AT1G54220.1	999
Q9M5K3	LPD1	3702.AT1G48030.1	Q8LB02	SDH2-2	3702.AT5G40650.1	721
Q9M5K3	LPD1	3702.AT1G48030.1	Q9SJQ0	At2g36580	3702.AT2G36580.1	793
Q9M5K3	LPD1	3702.AT1G48030.1	Q9ZPI6	AIM1	3702.AT4G29010.1	589
Q9M5K3	LPD1	3702.AT1G48030.1	Q96250	ATPC	3702.AT2G33040.1	791
Q9M5K3	LPD1	3702.AT1G48030.1	Q9SRG3	PDIL1-2	3702.AT1G77510.1	462
Q9M5K3	LPD1	3702.AT1G48030.1	Q94C12	At3g18410	3702.AT3G18410.1	462
Q9M5K3	LPD1	3702.AT1G48030.1	B9DGD6	ACS	3702.AT5G36880.2	462
Q9M5K3	LPD1	3702.AT1G48030.1	P17597	ALS	3702.AT3G48560.1	439
Q9M5K3	LPD1	3702.AT1G48030.1	Q9LIR4	DHAD	3702.AT3G23940.1	517
Q9M5K3	LPD1	3702.AT1G48030.1	P68209	At5g08300	3702.AT5G08300.1	844
Q9M5K3	LPD1	3702.AT1G48030.1	Q9SU56	GLDH	3702.AT3G47930.1	417
Q9M5K3	LPD1	3702.AT1G48030.1	Q0WQF7	LTA3	3702.AT3G52200.2	999
Q9M5K3	LPD1	3702.AT1G48030.1	Q8RWN9	At3g13930	3702.AT3G13930.1	999
Q9M5K3	LPD1	3702.AT1G48030.1	Q9CAF6	GYRA	3702.AT3G10690.1	413
Q9M5K3	LPD1	3702.AT1G48030.1	Q9LXC9	PPA6	3702.AT5G09650.1	541
Q9M5K3	LPD1	3702.AT1G48030.1	Q8L7S8	RH3	3702.AT5G26742.2	415
Q9M5K3	LPD1	3702.AT1G48030.1	F4JJR8	FEY	3702.AT4G27760.1	446
Q9M5K3	LPD1	3702.AT1G48030.1	Q9M7T0	PRXIIF	3702.AT3G06050.1	623
Q9M5K3	LPD1	3702.AT1G48030.1	Q38879	TRX2	3702.AT5G39950.1	462
Q9M5K3	LPD1	3702.AT1G48030.1	P21238	CPN60A1	3702.AT2G28000.1	520
Q9M5K3	LPD1	3702.AT1G48030.1	P52410	KAS1	3702.AT5G46290.3	754
Q9M5K3	LPD1	3702.AT1G48030.1	Q9SVN5	At4g13780	3702.AT4G13780.1	601
Q9M5K3	LPD1	3702.AT1G48030.1	Q9MAU6	PDIL2-2	3702.AT1G04980.1	462
Q9M5K3	LPD1	3702.AT1G48030.1	Q9XFH8	At3g02730	3702.AT3G02730.1	603
Q9M5K3	LPD1	3702.AT1G48030.1	Q9LJE4	CPN60B2	3702.AT3G13470.1	512
Q9M5K3	LPD1	3702.AT1G48030.1	P93306	NAD7	3702.ATMG00510.1	576
Q9M5K3	LPD1	3702.AT1G48030.1	Q9XQC7	grpE	3702.AT5G17710.2	437
Q9M5K3	LPD1	3702.AT1G48030.1	P29197	CPN60	3702.AT3G23990.1	404
Q9M5K3	LPD1	3702.AT1G48030.1	Q8L7B5	At2g33210	3702.AT2G33210.1	404
Q9M5K3	LPD1	3702.AT1G48030.1	Q9SI75	CPEFG	3702.AT1G62750.1	501
Q9M5K3	LPD1	3702.AT1G48030.1	Q9FM97	MCD7.8	3702.AT5G56350.1	793
Q9M5K3	LPD1	3702.AT1G48030.1	Q9C9C4	ENO1	3702.AT1G74030.1	710
Q9M5K3	LPD1	3702.AT1G48030.1	Q9C826	ABA2	3702.AT1G52340.1	446
Q9M5K3	LPD1	3702.AT1G48030.1	Q9C524	At1g66430	3702.AT1G66430.1	478
Q9M5K3	LPD1	3702.AT1G48030.1	O24457	PDH-E1 ALPHA	3702.AT1G01090.1	998
Q9M5K3	LPD1	3702.AT1G48030.1	Q9LXJ0	FTSZ2-2	3702.AT3G52750.1	520
Q9M5K3	LPD1	3702.AT1G48030.1	Q9XI01	PDIL1-1	3702.AT1G21750.1	462
Q9M5K3	LPD1	3702.AT1G48030.1	Q38799	PDH2	3702.AT5G50850.1	999
Q9M5K3	LPD1	3702.AT1G48030.1	Q9LTX9	HSP70-7	3702.AT5G49910.1	570
Q9M5K3	LPD1	3702.AT1G48030.1	Q9SJH7	CSY3	3702.AT2G42790.1	795
Q9M5K3	LPD1	3702.AT1G48030.1	Q93Z70	At2g19940	3702.AT2G19940.1	531
Q9M5K3	LPD1	3702.AT1G48030.1	F4KF14	FTSHI4	3702.AT5G64580.1	467
Q9M5K3	LPD1	3702.AT1G48030.1	Q96329	ACX4	3702.AT3G51840.1	863
Q9M5K3	LPD1	3702.AT1G48030.1	Q94C74	SHM2	3702.AT5G26780.2	502
Q9M5K3	LPD1	3702.AT1G48030.1	Q9FYR6	OVA6	3702.AT5G52520.1	443
Q9M5K3	LPD1	3702.AT1G48030.1	Q9M401	BCAT3	3702.AT3G49680.1	765
Q9M5K3	LPD1	3702.AT1G48030.1	Q9M2E2	SDR1	3702.AT3G61220.2	446
Q9M5K3	LPD1	3702.AT1G48030.1	P50318	At1g56190	3702.AT1G56190.1	500
Q9M5K3	LPD1	3702.AT1G48030.1	O81852	AKHSDH2	3702.AT4G19710.2	401
Q9M5K3	LPD1	3702.AT1G48030.1	P29448	TRX1	3702.AT3G51030.1	462
Q9M5K3	LPD1	3702.AT1G48030.1	Q8LD49	ATHX	3702.AT1G50320.1	462
Q9M5K3	LPD1	3702.AT1G48030.1	Q8L493	DAAT	3702.AT5G57850.1	744
Q9M5K3	LPD1	3702.AT1G48030.1	Q9LHH7	FOLD2	3702.AT3G12290.1	803
Q9M5K3	LPD1	3702.AT1G48030.1	Q9LIK0	PKP1	3702.AT3G22960.1	811
Q9M5K3	LPD1	3702.AT1G48030.1	Q8VX13	PDIL1-3	3702.AT3G54960.1	462
Q9M5K3	LPD1	3702.AT1G48030.1	Q42182	At2g29300	3702.AT2G29300.2	446
Q9M5K3	LPD1	3702.AT1G48030.1	F4IWV2	At3g55410	3702.AT3G55410.1	998
Q9M5K3	LPD1	3702.AT1G48030.1	Q9C8P0	EMB3003	3702.AT1G34430.1	999
Q9M5K3	LPD1	3702.AT1G48030.1	O64688	E1-BETA-2	3702.AT2G34590.1	999
Q9M5K3	LPD1	3702.AT1G48030.1	Q9M7Z1	BCE2	3702.AT3G06850.1	999
Q9M5K3	LPD1	3702.AT1G48030.1	Q9ZPH2	GRXS17	3702.AT4G04950.1	757
Q9M5K3	LPD1	3702.AT1G48030.1	Q9SQI8	LTA2	3702.AT3G25860.1	999
Q9M5K3	LPD1	3702.AT1G48030.1	Q9FGX1	ACLB-2	3702.AT5G49460.1	969
Q9M5K3	LPD1	3702.AT1G48030.1	Q9SLA8	MOD1	3702.AT2G05990.1	581
Q9M5K3	LPD1	3702.AT1G48030.1	F4JI53	At4g03140	3702.AT4G03140.1	446
Q9M5K3	LPD1	3702.AT1G48030.1	O22263	PDIL2-1	3702.AT2G47470.1	462
Q9M5K3	LPD1	3702.AT1G48030.1	O48646	GPX6	3702.AT4G11600.1	763
Q9M5K3	LPD1	3702.AT1G48030.1	P33207	At1g24360	3702.AT1G24360.1	480
Q8L7A9	At1g31730	3702.AT1G31730.1	Q8LPL6	ALPHA-ADR	3702.AT5G22770.1	469
Q8L7A9	At1g31730	3702.AT1G31730.1	Q9FNX5	DRP1E	3702.AT3G60190.1	578
Q8L7A9	At1g31730	3702.AT1G31730.1	Q9CB01	RABF1	3702.AT3G54840.1	586
Q8L7A9	At1g31730	3702.AT1G31730.1	Q38922	RABB1B	3702.AT4G35860.1	588
Q8L7A9	At1g31730	3702.AT1G31730.1	Q9T091	VPS26B	3702.AT4G27690.1	561
Q8L7A9	At1g31730	3702.AT1G31730.1	Q9SRV7	SYP131	3702.AT3G03800.1	639
Q8L7A9	At1g31730	3702.AT1G31730.1	Q9ZUI6	At1g60070	3702.AT1G60070.2	489
Q8L7A9	At1g31730	3702.AT1G31730.1	Q9ZU97	VAC14	3702.AT2G01690.2	500
Q8L7A9	At1g31730	3702.AT1G31730.1	P28186	RABE1C	3702.AT3G46060.1	639
Q8L7A9	At1g31730	3702.AT1G31730.1	Q9FJF1	MMN10.12	3702.AT5G59840.1	639
Q8L7A9	At1g31730	3702.AT1G31730.1	O80501	RABH1B	3702.AT2G44610.1	639
Q8L7A9	At1g31730	3702.AT1G31730.1	Q9C827	At1g52360	3702.AT1G52360.2	758
Q8L7A9	At1g31730	3702.AT1G31730.1	P31582	RABF2A	3702.AT5G45130.1	586
Q8L7A9	At1g31730	3702.AT1G31730.1	Q9SV20	At4g31490	3702.AT4G31490.1	796
Q8L7A9	At1g31730	3702.AT1G31730.1	Q9LFT9	RABH1E	3702.AT5G10260.1	639
Q8L7A9	At1g31730	3702.AT1G31730.1	Q84WL9	AP17	3702.AT1G47830.1	891
Q8L7A9	At1g31730	3702.AT1G31730.1	O22957	At2g34040	3702.AT2G34040.1	560
Q8L7A9	At1g31730	3702.AT1G31730.1	P92963	RABB1C	3702.AT4G17170.1	588
Q8L7A9	At1g31730	3702.AT1G31730.1	Q93YP4	EPSIN3	3702.AT3G59290.1	640
Q8L7A9	At1g31730	3702.AT1G31730.1	Q9CAA0	At1g79990	3702.AT1G79990.1	758
Q8L7A9	At1g31730	3702.AT1G31730.1	Q8LF21	DRP1C	3702.AT1G14830.1	578
Q8L7A9	At1g31730	3702.AT1G31730.1	Q6NQK0	At1g76970	3702.AT1G76970.1	581
Q8L7A9	At1g31730	3702.AT1G31730.1	Q9SB50	AP4M	3702.AT4G24550.2	959
Q8L7A9	At1g31730	3702.AT1G31730.1	Q9SN68	RABF2B	3702.AT4G19640.1	586
Q8L7A9	At1g31730	3702.AT1G31730.1	Q9SE83	DRP2A	3702.AT1G10290.1	968
Q8L7A9	At1g31730	3702.AT1G31730.1	Q8S944	DRP3A	3702.AT4G33650.2	578
Q8L7A9	At1g31730	3702.AT1G31730.1	Q9FFQ0	MBK5.12	3702.AT5G63640.1	581
Q8L7A9	At1g31730	3702.AT1G31730.1	Q9LQ55	DRP2B	3702.AT1G59610.1	578
Q8L7A9	At1g31730	3702.AT1G31730.1	Q8VY07	EPSIN1	3702.AT5G11710.1	920
Q8L7A9	At1g31730	3702.AT1G31730.1	Q0WLB5	CHC2	3702.AT3G08530.1	991
Q8L7A9	At1g31730	3702.AT1G31730.1	Q0WNJ6	CHC1	3702.AT3G11130.1	990
Q8L7A9	At1g31730	3702.AT1G31730.1	Q9M1P5	T17J13.250	3702.AT3G62290.1	589
Q8L7A9	At1g31730	3702.AT1G31730.1	F4JV51	At4g32760	3702.AT4G32760.2	581
Q8L7A9	At1g31730	3702.AT1G31730.1	O81742	BETAC-AD	3702.AT4G23460.1	938
Q8L7A9	At1g31730	3702.AT1G31730.1	Q9LQC8	ARF2-A	3702.AT1G70490.1	589
Q8L7A9	At1g31730	3702.AT1G31730.1	Q8VZU2	SYP132	3702.AT5G08080.3	639
Q8L7A9	At1g31730	3702.AT1G31730.1	Q9ZP56	DRP4A	3702.AT1G60530.1	578
Q8L7A9	At1g31730	3702.AT1G31730.1	Q9SUS3	BETAB-AD	3702.AT4G11380.2	959
Q8L7A9	At1g31730	3702.AT1G31730.1	Q38942	RAE1	3702.AT1G80670.1	436
Q8L7A9	At1g31730	3702.AT1G31730.1	O80840	PMM	3702.AT2G45790.1	596
Q8L7A9	At1g31730	3702.AT1G31730.1	Q8LEZ8	AAP19-1	3702.AT2G17380.1	975
Q8L7A9	At1g31730	3702.AT1G31730.1	Q9LFL3	At5g16880	3702.AT5G16880.1	581
Q8L7A9	At1g31730	3702.AT1G31730.1	Q9SFU0	At3g07100	3702.AT3G07100.1	403
Q8L7A9	At1g31730	3702.AT1G31730.1	Q9LNC6	At1g06210	3702.AT1G06210.1	581
Q8L7A9	At1g31730	3702.AT1G31730.1	Q6ID97	ARFA1F	3702.AT1G10630.1	589
Q8L7A9	At1g31730	3702.AT1G31730.1	Q9FJD0	VPS26A	3702.AT5G53530.1	561
Q8L7A9	At1g31730	3702.AT1G31730.1	Q9SV21	At4g31480	3702.AT4G31480.1	796
Q8L7A9	At1g31730	3702.AT1G31730.1	Q9LDK9	BETAA-AD	3702.AT5G11490.2	972
Q8L7A9	At1g31730	3702.AT1G31730.1	O23140	AP2M	3702.AT5G46630.2	924
Q8L7A9	At1g31730	3702.AT1G31730.1	Q9ZP55	DRP4C	3702.AT1G60500.1	578
Q8L7A9	At1g31730	3702.AT1G31730.1	Q94A40	At1g62020	3702.AT1G62020.1	486
Q8L7A9	At1g31730	3702.AT1G31730.1	Q8LPK4	ALPHAC-AD	3702.AT5G22780.1	469
Q8L7A9	At1g31730	3702.AT1G31730.1	P42697	DRP1A	3702.AT5G42080.1	769
Q8L7A9	At1g31730	3702.AT1G31730.1	Q9LPL6	At1g21380	3702.AT1G21380.1	616
Q8L7A9	At1g31730	3702.AT1G31730.1	Q9SJT9	At2g21390	3702.AT2G21390.1	403
Q8H103	PGI1	3702.AT4G24620.1	F4HTY0	At1g80500	3702.AT1G80500.1	438
Q8H103	PGI1	3702.AT4G24620.1	O48786	CYP734A1	3702.AT2G26710.1	478
Q8H103	PGI1	3702.AT4G24620.1	Q9FKS0	UKL1	3702.AT5G40870.1	465
Q8H103	PGI1	3702.AT4G24620.1	Q9SFX3	OST1A	3702.AT1G76400.1	472
Q8H103	PGI1	3702.AT4G24620.1	Q94BQ9	At1g30890	3702.AT1G30890.1	477
Q8H103	PGI1	3702.AT4G24620.1	O48534	BRR2B	3702.AT2G42270.1	476
Q8H103	PGI1	3702.AT4G24620.1	Q9ZPW5	At2g18330	3702.AT2G18330.1	478
Q8H103	PGI1	3702.AT4G24620.1	Q9FGR0	CPSF160	3702.AT5G51660.1	450
Q8H103	PGI1	3702.AT4G24620.1	Q94BZ0	At1g50450	3702.AT1G50450.1	475
Q8H103	PGI1	3702.AT4G24620.1	Q9S7R3	LSH10	3702.AT2G42610.1	439
Q8H103	PGI1	3702.AT4G24620.1	Q43316	HEMC	3702.AT5G08280.1	481
Q8H103	PGI1	3702.AT4G24620.1	Q9SCM3	RPS2D	3702.AT3G57490.1	475
Q8H103	PGI1	3702.AT4G24620.1	F4K0E8	ISPG	3702.AT5G60600.1	472
Q8H103	PGI1	3702.AT4G24620.1	P34802	GGPPS1	3702.AT4G36810.1	463
Q8H103	PGI1	3702.AT4G24620.1	Q8VZF6	EDR2L	3702.AT5G45560.1	477
Q8H103	PGI1	3702.AT4G24620.1	Q9LH50	RABA4D	3702.AT3G12160.1	477
Q8H103	PGI1	3702.AT4G24620.1	Q9C6I8	At1g50920	3702.AT1G50920.1	467
Q8H103	PGI1	3702.AT4G24620.1	O81027	HMGCL	3702.AT2G26800.2	447
Q8H103	PGI1	3702.AT4G24620.1	Q9SSK5	MLP43	3702.AT1G70890.1	451
Q8H103	PGI1	3702.AT4G24620.1	Q9M0I7	At4g28200	3702.AT4G28200.1	463
Q8H103	PGI1	3702.AT4G24620.1	P57750	DRT101	3702.AT5G18070.1	465
Q8H103	PGI1	3702.AT4G24620.1	O80653	SKIP	3702.AT1G77180.1	455
Q8H103	PGI1	3702.AT4G24620.1	B9DGD6	ACS	3702.AT5G36880.2	474
Q8H103	PGI1	3702.AT4G24620.1	Q9LD55	TIF3A1	3702.AT4G11420.1	448
Q8H103	PGI1	3702.AT4G24620.1	Q94BY3	MUA22.2	3702.AT5G14030.1	476
Q8H103	PGI1	3702.AT4G24620.1	Q39161	NIR1	3702.AT2G15620.1	451
Q8H103	PGI1	3702.AT4G24620.1	Q9S7L9	COX6B-1	3702.AT1G22450.1	471
Q8H103	PGI1	3702.AT4G24620.1	Q9SYA9	At1g61730	3702.AT1G61730.1	451
Q8H103	PGI1	3702.AT4G24620.1	O64517	AMC4	3702.AT1G79340.1	475
Q8H103	PGI1	3702.AT4G24620.1	Q9LX08	ANN6	3702.AT5G10220.1	424
Q8H103	PGI1	3702.AT4G24620.1	Q9FZ48	UBC36	3702.AT1G78870.1	454
Q8H103	PGI1	3702.AT4G24620.1	Q9M3B9	ABCB20	3702.AT3G55320.1	410
Q8H103	PGI1	3702.AT4G24620.1	Q6NPM8	HISN7	3702.AT4G39120.1	424
Q8H103	PGI1	3702.AT4G24620.1	F4I2E4	At1g76460	3702.AT1G76460.1	470
Q8H103	PGI1	3702.AT4G24620.1	Q9LF68	BOLA4	3702.AT5G17560.1	477
Q8H103	PGI1	3702.AT4G24620.1	Q9ZUU3	At2g37230	3702.AT2G37230.1	468
Q8H103	PGI1	3702.AT4G24620.1	F4IPY2	SYCO	3702.AT2G31170.1	450
Q8H103	PGI1	3702.AT4G24620.1	Q9C866	PCMP-E55	3702.AT1G31430.1	449
Q8H103	PGI1	3702.AT4G24620.1	Q9LF41	PUB1	3702.AT5G15400.1	433
Q8H103	PGI1	3702.AT4G24620.1	Q9C8D8	At1g66070	3702.AT1G66070.1	478
Q8H103	PGI1	3702.AT4G24620.1	Q67Y83	SCPL51	3702.AT2G27920.1	478
Q8H103	PGI1	3702.AT4G24620.1	Q8W117	SMU1	3702.AT1G73720.1	467
Q8H103	PGI1	3702.AT4G24620.1	Q9SEU7	GAT1	3702.AT2G15570.2	476
Q8H103	PGI1	3702.AT4G24620.1	Q9FVP7	F27K7.10	3702.AT1G48870.1	476
Q8H103	PGI1	3702.AT4G24620.1	Q9FFQ0	MBK5.12	3702.AT5G63640.1	470
Q8H103	PGI1	3702.AT4G24620.1	P49047	At2g25940	3702.AT2G25940.1	481
F4K6N0	Tudor1	3702.AT5G07350.2	Q9SUN5	smB	3702.AT4G20440.1	756
F4K6N0	Tudor1	3702.AT5G07350.2	Q9LFA3	MDAR1	3702.AT3G52880.2	641
F4K6N0	Tudor1	3702.AT5G07350.2	Q1JPL4	NDB1	3702.AT4G28220.1	555
F4K6N0	Tudor1	3702.AT5G07350.2	Q93WJ8	MDAR2	3702.AT5G03630.1	641
F4K6N0	Tudor1	3702.AT5G07350.2	Q9ZUA0	OST1B	3702.AT2G01720.1	473
F4K6N0	Tudor1	3702.AT5G07350.2	Q9LMU2	KTI2	3702.AT1G17860.1	721
F4K6N0	Tudor1	3702.AT5G07350.2	Q8GWA1	NDA1	3702.AT1G07180.1	555
F4K6N0	Tudor1	3702.AT5G07350.2	Q9SHA0	T8P21.22	3702.AT2G37870.1	753
F4K6N0	Tudor1	3702.AT5G07350.2	Q9FI15	MFC16.13	3702.AT5G44500.1	756
F4K6N0	Tudor1	3702.AT5G07350.2	Q9SV21	At4g31480	3702.AT4G31480.1	461
F4K6N0	Tudor1	3702.AT5G07350.2	F4JJJ3	NDB3	3702.AT4G21490.1	555
F4K6N0	Tudor1	3702.AT5G07350.2	Q9SEE9	SR45	3702.AT1G16610.3	407
F4K6N0	Tudor1	3702.AT5G07350.2	Q9ZPW9	LTP8	3702.AT2G18370.1	589
F4K6N0	Tudor1	3702.AT5G07350.2	Q8RWJ5	At1g29310	3702.AT1G29310.1	732
F4K6N0	Tudor1	3702.AT5G07350.2	Q949M9	At1g01910	3702.AT1G01910.1	566
F4K6N0	Tudor1	3702.AT5G07350.2	Q9ZV90	At1g78720	3702.AT1G78720.1	732
F4K6N0	Tudor1	3702.AT5G07350.2	Q9FLT0	TSN2	3702.AT5G61780.1	661
F4K6N0	Tudor1	3702.AT5G07350.2	P92947	MDAR5	3702.AT1G63940.2	641
F4K6N0	Tudor1	3702.AT5G07350.2	P93013	AGP30	3702.AT2G33790.1	412
F4K6N0	Tudor1	3702.AT5G07350.2	Q9LVA0	BAG7	3702.AT5G62390.1	572
F4K6N0	Tudor1	3702.AT5G07350.2	Q93YR3	At4g22670	3702.AT4G22670.1	628
F4K6N0	Tudor1	3702.AT5G07350.2	F4HXS5	EMB3001	3702.AT1G08910.1	556
F4K6N0	Tudor1	3702.AT5G07350.2	Q9SFX3	OST1A	3702.AT1G76400.1	485
F4K6N0	Tudor1	3702.AT5G07350.2	O80874	NDA2	3702.AT2G29990.1	555
Q8RWP0	At3g20790	3702.AT3G20790.1	F4JXW9	At5g11560	3702.AT5G11560.1	448
Q8RWP0	At3g20790	3702.AT3G20790.1	Q9T0A7	UGE2	3702.AT4G23920.1	643
Q8RWP0	At3g20790	3702.AT3G20790.1	Q9SN58	UGE5	3702.AT4G10960.1	643
Q8RWP0	At3g20790	3702.AT3G20790.1	Q42605	UGE1	3702.AT1G12780.1	643
Q8RWP0	At3g20790	3702.AT3G20790.1	Q9STT3	T23J7.130	3702.AT3G47800.1	569
Q8RWP0	At3g20790	3702.AT3G20790.1	Q9ZNZ7	GLU1	3702.AT5G04140.2	555
Q8RWP0	At3g20790	3702.AT3G20790.1	Q9LV03	GLT1	3702.AT5G53460.1	608
Q8RWP0	At3g20790	3702.AT3G20790.1	Q9LVH6	At3g17940	3702.AT3G17940.1	569
Q8RWP0	At3g20790	3702.AT3G20790.1	Q9C7W7	UGE4	3702.AT1G64440.1	643
Q8RWP0	At3g20790	3702.AT3G20790.1	Q9M8D3	At1g74260	3702.AT1G74260.1	577
Q8RWP0	At3g20790	3702.AT3G20790.1	Q96250	ATPC	3702.AT2G33040.1	493
Q8RWP0	At3g20790	3702.AT3G20790.1	O48917	SQD1	3702.AT4G33030.1	643
Q8RWP0	At3g20790	3702.AT3G20790.1	Q9SEE5	GAL1	3702.AT3G06580.1	937
Q8RWP0	At3g20790	3702.AT3G20790.1	Q42586	PYRE-F	3702.AT3G54470.1	642
Q8RWP0	At3g20790	3702.AT3G20790.1	O64749	At2g34850	3702.AT2G34850.1	643
Q8RWP0	At3g20790	3702.AT3G20790.1	O23461	ARA1	3702.AT4G16130.1	937
Q8RWP0	At3g20790	3702.AT3G20790.1	C0LU16	MED21	3702.AT4G04780.1	764
F4I893	ILA	3702.AT1G64790.2	O65041	ECR1	3702.AT5G19180.1	822
F4I893	ILA	3702.AT1G64790.2	Q9SRZ0	CUL2	3702.AT1G02980.1	955
F4I893	ILA	3702.AT1G64790.2	Q39255	SKP1A	3702.AT1G75950.1	677
F4I893	ILA	3702.AT1G64790.2	Q8LGH4	CUL4	3702.AT5G46210.1	988
F4I893	ILA	3702.AT1G64790.2	P42744	AXR1	3702.AT1G05180.1	819
F4I893	ILA	3702.AT1G64790.2	Q9C9L0	CUL3B	3702.AT1G69670.1	952
F4I893	ILA	3702.AT1G64790.2	Q94AH6	CUL1	3702.AT4G02570.1	999
F4I893	ILA	3702.AT1G64790.2	P93028	UBA1	3702.AT2G30110.1	431
F4I893	ILA	3702.AT1G64790.2	Q9ZU75	RCE2	3702.AT2G18600.1	591
F4I893	ILA	3702.AT1G64790.2	O49484	ASK11	3702.AT4G34210.1	454
F4I893	ILA	3702.AT1G64790.2	Q9SUT5	SGT1B	3702.AT4G11260.1	643
F4I893	ILA	3702.AT1G64790.2	Q9M2B0	RBX1B	3702.AT3G42830.1	811
F4I893	ILA	3702.AT1G64790.2	F4IRR2	SAD2	3702.AT2G31660.1	608
F4I893	ILA	3702.AT1G64790.2	Q9SSD2	PRP8A	3702.AT1G80070.1	453
F4I893	ILA	3702.AT1G64790.2	Q9M0V3	DDB1A	3702.AT4G05420.1	412
F4I893	ILA	3702.AT1G64790.2	Q570C0	TIR1	3702.AT3G62980.1	880
F4I893	ILA	3702.AT1G64790.2	O04197	COI1	3702.AT2G39940.1	461
F4I893	ILA	3702.AT1G64790.2	Q9SMV6	XPO1	3702.AT5G17020.1	428
F4I893	ILA	3702.AT1G64790.2	F4J738	At3g59020	3702.AT3G59020.2	595
F4I893	ILA	3702.AT1G64790.2	P43255	CSN8	3702.AT4G14110.1	509
Q9S9Z8	GRF11	3702.AT1G34760.1	P29516	TUBB8	3702.AT5G23860.1	594
Q9S9Z8	GRF11	3702.AT1G34760.1	Q9FKK7	XYLA	3702.AT5G57655.2	676
Q9S9Z8	GRF11	3702.AT1G34760.1	Q00917	SUS2	3702.AT5G49190.1	692
Q9S9Z8	GRF11	3702.AT1G34760.1	Q9FJN8	RABA4A	3702.AT5G65270.1	527
Q9S9Z8	GRF11	3702.AT1G34760.1	O04151	CRT1	3702.AT1G56340.1	706
Q9S9Z8	GRF11	3702.AT1G34760.1	P21240	CPN60B1	3702.AT1G55490.1	738
Q9S9Z8	GRF11	3702.AT1G34760.1	Q9LVJ1	SBT1.4	3702.AT3G14067.1	676
Q9S9Z8	GRF11	3702.AT1G34760.1	Q39043	MED37F	3702.AT5G42020.1	731
Q9S9Z8	GRF11	3702.AT1G34760.1	Q9LF33	UGD3	3702.AT5G15490.1	699
Q9S9Z8	GRF11	3702.AT1G34760.1	P24636	TUBB4	3702.AT5G44340.1	594
Q9S9Z8	GRF11	3702.AT1G34760.1	Q9SL76	At2g20050/At2g20040	3702.AT2G20050.1	971
Q9S9Z8	GRF11	3702.AT1G34760.1	O22476	BRI1	3702.AT4G39400.1	636
Q9S9Z8	GRF11	3702.AT1G34760.1	Q9SQI8	LTA2	3702.AT3G25860.1	676
Q9S9Z8	GRF11	3702.AT1G34760.1	Q9SU29	UPL5	3702.AT4G12570.1	576
Q9S9Z8	GRF11	3702.AT1G34760.1	Q8RWT5	At2g35040	3702.AT2G35040.1	622
Q9S9Z8	GRF11	3702.AT1G34760.1	Q9SVN5	At4g13780	3702.AT4G13780.1	684
Q9S9Z8	GRF11	3702.AT1G34760.1	Q9ZNR6	PDX12	3702.AT3G16050.1	676
Q9S9Z8	GRF11	3702.AT1G34760.1	P12411	TUBB1	3702.AT1G75780.1	862
Q9S9Z8	GRF11	3702.AT1G34760.1	O23715	PAG1	3702.AT2G27020.1	710
Q9S9Z8	GRF11	3702.AT1G34760.1	P25696	ENO2	3702.AT2G36530.1	406
Q9S9Z8	GRF11	3702.AT1G34760.1	Q9C8L2	FAP3	3702.AT1G53520.1	676
Q9S9Z8	GRF11	3702.AT1G34760.1	P25858	GAPC1	3702.AT3G04120.1	769
Q9S9Z8	GRF11	3702.AT1G34760.1	Q8RU07	EMB3147	3702.AT2G30200.1	692
Q9S9Z8	GRF11	3702.AT1G34760.1	Q9SA78	At1g30630	3702.AT1G30630.1	533
Q9S9Z8	GRF11	3702.AT1G34760.1	Q9SRZ6	CICDH	3702.AT1G65930.1	696
Q9S9Z8	GRF11	3702.AT1G34760.1	Q9ASR0	TUBB3	3702.AT5G62700.1	619
Q9S9Z8	GRF11	3702.AT1G34760.1	Q0WLB5	CHC2	3702.AT3G08530.1	689
Q9S9Z8	GRF11	3702.AT1G34760.1	Q9SCT4	IMK2	3702.AT3G51740.1	636
Q9S9Z8	GRF11	3702.AT1G34760.1	O50008	MS1	3702.AT5G17920.1	676
Q9S9Z8	GRF11	3702.AT1G34760.1	Q9FZE1	UGD1	3702.AT1G26570.1	676
Q9S9Z8	GRF11	3702.AT1G34760.1	P54609	CDC48A	3702.AT3G09840.1	731
Q9S9Z8	GRF11	3702.AT1G34760.1	O04487	At1g09640	3702.AT1G09640.1	478
Q9S9Z8	GRF11	3702.AT1G34760.1	P46077	GRF4	3702.AT1G35160.2	810
Q9S9Z8	GRF11	3702.AT1G34760.1	Q1WIQ6	ALDH11A3	3702.AT2G24270.4	676
Q9S9Z8	GRF11	3702.AT1G34760.1	Q01525	GRF2	3702.AT1G78300.1	908
Q9S9Z8	GRF11	3702.AT1G34760.1	Q9FR53	TOR	3702.AT1G50030.1	401
Q9S9Z8	GRF11	3702.AT1G34760.1	Q9SF40	RPL4A	3702.AT3G09630.1	731
Q9S9Z8	GRF11	3702.AT1G34760.1	Q9LQQ3	At1g07750	3702.AT1G07750.1	676
Q9S9Z8	GRF11	3702.AT1G34760.1	Q9SL42	PIN1	3702.AT2G18040.1	544
Q9S9Z8	GRF11	3702.AT1G34760.1	Q8LD27	PBA1	3702.AT4G31300.2	770
Q9S9Z8	GRF11	3702.AT1G34760.1	Q9XI01	PDIL1-1	3702.AT1G21750.1	772
Q9S9Z8	GRF11	3702.AT1G34760.1	Q07100	PP2A3	3702.AT2G42500.1	425
Q9S9Z8	GRF11	3702.AT1G34760.1	Q9SYG7	ALDH7B4	3702.AT1G54100.1	684
Q9S9Z8	GRF11	3702.AT1G34760.1	P51414	RPL26A	3702.AT3G49910.1	696
Q9S9Z8	GRF11	3702.AT1G34760.1	O65719	HSP70-3	3702.AT3G09440.1	744
Q9S9Z8	GRF11	3702.AT1G34760.1	O04486	RABA2A	3702.AT1G09630.1	563
Q9S9Z8	GRF11	3702.AT1G34760.1	O65351	SBT1.7	3702.AT5G67360.1	855
Q9S9Z8	GRF11	3702.AT1G34760.1	Q9FLF0	RPS9C	3702.AT5G39850.1	688
Q9S9Z8	GRF11	3702.AT1G34760.1	P50883	RPL12A	3702.AT2G37190.1	676
Q9S9Z8	GRF11	3702.AT1G34760.1	O04983	CAC2	3702.AT5G35360.3	676
Q9S9Z8	GRF11	3702.AT1G34760.1	O22263	PDIL2-1	3702.AT2G47470.1	463
Q9S9Z8	GRF11	3702.AT1G34760.1	Q9FY48	KEG	3702.AT5G13530.1	768
Q9S9Z8	GRF11	3702.AT1G34760.1	Q9LM66	XCP2	3702.AT1G20850.1	546
Q9S9Z8	GRF11	3702.AT1G34760.1	P68209	At5g08300	3702.AT5G08300.1	485
Q9S9Z8	GRF11	3702.AT1G34760.1	Q9FNP8	RPS19C	3702.AT5G61170.1	701
Q9S9Z8	GRF11	3702.AT1G34760.1	Q05758	At3g58610	3702.AT3G58610.1	676
Q9S9Z8	GRF11	3702.AT1G34760.1	Q9SJQ0	At2g36580	3702.AT2G36580.1	718
Q9S9Z8	GRF11	3702.AT1G34760.1	Q93VR4	MLP423	3702.AT1G24020.1	676
Q9S9Z8	GRF11	3702.AT1G34760.1	Q9SJ12	At2g21870	3702.AT2G21870.1	539
Q9S9Z8	GRF11	3702.AT1G34760.1	Q9FT52	At3g52300	3702.AT3G52300.1	451
Q9S9Z8	GRF11	3702.AT1G34760.1	Q9ASR1	LOS1	3702.AT1G56070.1	684
Q9S9Z8	GRF11	3702.AT1G34760.1	Q9FGX1	ACLB-2	3702.AT5G49460.1	676
Q9S9Z8	GRF11	3702.AT1G34760.1	Q9SD62	At3g47110	3702.AT3G47110.1	636
Q9S9Z8	GRF11	3702.AT1G34760.1	Q8W4M5	PFP-BETA1	3702.AT1G12000.1	715
Q9S9Z8	GRF11	3702.AT1G34760.1	Q9SRT9	RGP1	3702.AT3G02230.1	424
Q9S9Z8	GRF11	3702.AT1G34760.1	P53492	ACT7	3702.AT5G09810.1	448
Q9S9Z8	GRF11	3702.AT1G34760.1	P29515	TUBB7	3702.AT2G29550.1	594
Q9S9Z8	GRF11	3702.AT1G34760.1	P30186	PAD1	3702.AT3G51260.1	452
Q9S9Z8	GRF11	3702.AT1G34760.1	Q8RWG8	RANBP1B	3702.AT2G30060.1	503
Q9S9Z8	GRF11	3702.AT1G34760.1	Q0WNJ6	CHC1	3702.AT3G11130.1	662
Q9S9Z8	GRF11	3702.AT1G34760.1	Q9STW6	HSP70-6	3702.AT4G24280.1	706
Q9S9Z8	GRF11	3702.AT1G34760.1	P29514	TUBB6	3702.AT5G12250.1	594
Q9S9Z8	GRF11	3702.AT1G34760.1	Q9LR04	At1g75640	3702.AT1G75640.1	636
Q9S9Z8	GRF11	3702.AT1G34760.1	P29513	TUBB5	3702.AT1G20010.1	594
Q9S9Z8	GRF11	3702.AT1G34760.1	Q9FX54	GAPC2	3702.AT1G13440.1	689
Q9S9Z8	GRF11	3702.AT1G34760.1	P92996	GLP5A	3702.AT5G39190.1	676
Q9S9Z8	GRF11	3702.AT1G34760.1	Q8H156	RAN3	3702.AT5G55190.1	400
Q9S9Z8	GRF11	3702.AT1G34760.1	P48482	TOPP2	3702.AT5G59160.1	437
Q9S9Z8	GRF11	3702.AT1G34760.1	Q9FN05	PSL5	3702.AT5G63840.1	676
Q9S9Z8	GRF11	3702.AT1G34760.1	P48483	TOPP3	3702.AT1G64040.1	574
Q9S9Z8	GRF11	3702.AT1G34760.1	O82662	At2g20420	3702.AT2G20420.1	691
Q9S9Z8	GRF11	3702.AT1G34760.1	Q9FWA3	At3g02360	3702.AT3G02360.1	687
Q9S9Z8	GRF11	3702.AT1G34760.1	Q9SKI4	RPA1A	3702.AT2G06510.1	408
Q9S9Z8	GRF11	3702.AT1G34760.1	O49545	BAM1	3702.AT5G65700.1	636
Q9ZPI5	MFP2	3702.AT3G06860.1	Q96329	ACX4	3702.AT3G51840.1	921
Q9ZPI5	MFP2	3702.AT3G06860.1	F4JML5	At4g16800	3702.AT4G16800.1	991
Q9ZPI5	MFP2	3702.AT3G06860.1	Q8RWN9	At3g13930	3702.AT3G13930.1	741
Q9ZPI5	MFP2	3702.AT3G06860.1	Q9CAP8	LACS9	3702.AT1G77590.1	413
Q9ZPI5	MFP2	3702.AT3G06860.1	Q9LSW8	ETFB	3702.AT5G43430.1	514
Q9ZPI5	MFP2	3702.AT3G06860.1	Q9LV03	GLT1	3702.AT5G53460.1	626
Q9ZPI5	MFP2	3702.AT3G06860.1	B9DGD6	ACS	3702.AT5G36880.2	420
Q9ZPI5	MFP2	3702.AT3G06860.1	Q9SQI8	LTA2	3702.AT3G25860.1	428
Q9ZPI5	MFP2	3702.AT3G06860.1	Q9SJD4	LACS8	3702.AT2G04350.1	413
Q9ZPI5	MFP2	3702.AT3G06860.1	Q9FGX1	ACLB-2	3702.AT5G49460.1	630
Q9ZPI5	MFP2	3702.AT3G06860.1	Q8LF48	KAT1	3702.AT1G04710.1	986
Q9ZPI5	MFP2	3702.AT3G06860.1	Q9SWG0	IVD	3702.AT3G45300.1	534
Q9ZPI5	MFP2	3702.AT3G06860.1	Q9T0A0	LACS4	3702.AT4G23850.1	413
Q9ZPI5	MFP2	3702.AT3G06860.1	Q9ZPI6	AIM1	3702.AT4G29010.1	868
Q9ZPI5	MFP2	3702.AT3G06860.1	Q8LPS1	LACS6	3702.AT3G05970.1	413
Q9ZPI5	MFP2	3702.AT3G06860.1	Q9M7Z1	BCE2	3702.AT3G06850.1	419
Q9ZPI5	MFP2	3702.AT3G06860.1	Q9LKJ1	CHY1	3702.AT5G65940.1	870
Q9ZPI5	MFP2	3702.AT3G06860.1	Q5XF59	At3g60510	3702.AT3G60510.3	870
Q9ZPI5	MFP2	3702.AT3G06860.1	Q9FIK7	At5g47720	3702.AT5G47720.2	998
Q9ZPI5	MFP2	3702.AT3G06860.1	Q8RXN4	At4g31810	3702.AT4G31810.1	870
Q9ZPI5	MFP2	3702.AT3G06860.1	P0CZ23	ACX3	3702.AT1G06290.1	835
Q9ZPI5	MFP2	3702.AT3G06860.1	Q56WD9	PED1	3702.AT2G33150.1	988
Q9ZPI5	MFP2	3702.AT3G06860.1	Q9SHJ8	At1g06550	3702.AT1G06550.1	870
Q9ZPI5	MFP2	3702.AT3G06860.1	Q0WQF7	LTA3	3702.AT3G52200.2	656
Q9ZPI5	MFP2	3702.AT3G06860.1	O23300	ECI3	3702.AT4G14440.1	405
Q9ZPI5	MFP2	3702.AT3G06860.1	Q9C6I6	ETFA	3702.AT1G50940.1	614
Q9ZPI5	MFP2	3702.AT3G06860.1	Q9LK39	AAE16	3702.AT3G23790.1	413
Q9ZPI5	MFP2	3702.AT3G06860.1	Q5M729	At1g54220	3702.AT1G54220.1	628
Q9ZPI5	MFP2	3702.AT3G06860.1	O81027	HMGCL	3702.AT2G26800.2	960
Q9ZPI5	MFP2	3702.AT3G06860.1	Q8LKS5	LACS7	3702.AT5G27600.1	413
Q9ZPI5	MFP2	3702.AT3G06860.1	Q8W471	AAE15	3702.AT4G14070.1	413
Q9ZPI5	MFP2	3702.AT3G06860.1	Q9FLQ4	At5g55070	3702.AT5G55070.1	587
Q9ZPI5	MFP2	3702.AT3G06860.1	Q8S4Y1	AAT1	3702.AT5G48230.2	998
Q9ZPI5	MFP2	3702.AT3G06860.1	Q9FHR8	DCI1	3702.AT5G43280.1	668
Q9ZPI5	MFP2	3702.AT3G06860.1	P54873	HMGS	3702.AT4G11820.2	900
Q9ZPI5	MFP2	3702.AT3G06860.1	Q9ZQP2	ACX1.2	3702.AT2G35690.1	833
Q9ZPI5	MFP2	3702.AT3G06860.1	O65202	ACX1	3702.AT4G16760.1	833
F4HXZ1	At1g15130	3702.AT1G15130.1	Q9SUS3	BETAB-AD	3702.AT4G11380.2	994
F4HXZ1	At1g15130	3702.AT1G15130.1	Q8LF21	DRP1C	3702.AT1G14830.1	802
F4HXZ1	At1g15130	3702.AT1G15130.1	Q84WL9	AP17	3702.AT1G47830.1	996
F4HXZ1	At1g15130	3702.AT1G15130.1	Q8W1X2	PK	3702.AT5G37850.1	566
F4HXZ1	At1g15130	3702.AT1G15130.1	Q8LEZ8	AAP19-1	3702.AT2G17380.1	955
F4HXZ1	At1g15130	3702.AT1G15130.1	Q9LFT9	RABH1E	3702.AT5G10260.1	649
F4HXZ1	At1g15130	3702.AT1G15130.1	Q9LZF6	CDC48E	3702.AT5G03340.1	552
F4HXZ1	At1g15130	3702.AT1G15130.1	P28186	RABE1C	3702.AT3G46060.1	639
F4HXZ1	At1g15130	3702.AT1G15130.1	Q38922	RABB1B	3702.AT4G35860.1	561
F4HXZ1	At1g15130	3702.AT1G15130.1	Q9FJF1	MMN10.12	3702.AT5G59840.1	639
F4HXZ1	At1g15130	3702.AT1G15130.1	Q9ZP55	DRP4C	3702.AT1G60500.1	779
F4HXZ1	At1g15130	3702.AT1G15130.1	P94017	At1g14910	3702.AT1G14910.1	897
F4HXZ1	At1g15130	3702.AT1G15130.1	O23140	AP2M	3702.AT5G46630.2	999
F4HXZ1	At1g15130	3702.AT1G15130.1	Q9LHS0	At5g35200	3702.AT5G35200.1	890
F4HXZ1	At1g15130	3702.AT1G15130.1	Q9M081	At4g32640	3702.AT4G32640.1	460
F4HXZ1	At1g15130	3702.AT1G15130.1	Q9ZP56	DRP4A	3702.AT1G60530.1	779
F4HXZ1	At1g15130	3702.AT1G15130.1	F4J8D3	TPLATE	3702.AT3G01780.1	659
F4HXZ1	At1g15130	3702.AT1G15130.1	Q8VZU2	SYP132	3702.AT5G08080.3	641
F4HXZ1	At1g15130	3702.AT1G15130.1	Q9C827	At1g52360	3702.AT1G52360.2	782
F4HXZ1	At1g15130	3702.AT1G15130.1	O04209	CLC2	3702.AT2G40060.1	858
F4HXZ1	At1g15130	3702.AT1G15130.1	Q94A40	At1g62020	3702.AT1G62020.1	464
F4HXZ1	At1g15130	3702.AT1G15130.1	Q9SFU0	At3g07100	3702.AT3G07100.1	488
F4HXZ1	At1g15130	3702.AT1G15130.1	Q9SB50	AP4M	3702.AT4G24550.2	989
F4HXZ1	At1g15130	3702.AT1G15130.1	Q8VY07	EPSIN1	3702.AT5G11710.1	985
F4HXZ1	At1g15130	3702.AT1G15130.1	O81742	BETAC-AD	3702.AT4G23460.1	994
F4HXZ1	At1g15130	3702.AT1G15130.1	Q9LW17	At3g15610	3702.AT3G15610.1	595
F4HXZ1	At1g15130	3702.AT1G15130.1	Q9SV20	At4g31490	3702.AT4G31490.1	871
F4HXZ1	At1g15130	3702.AT1G15130.1	Q93YP4	EPSIN3	3702.AT3G59290.1	935
F4HXZ1	At1g15130	3702.AT1G15130.1	Q9LQ55	DRP2B	3702.AT1G59610.1	801
F4HXZ1	At1g15130	3702.AT1G15130.1	Q0WW26	At4g34450	3702.AT4G34450.1	439
F4HXZ1	At1g15130	3702.AT1G15130.1	Q9LM78	At1g20760	3702.AT1G20760.1	498
F4HXZ1	At1g15130	3702.AT1G15130.1	Q9CAA0	At1g79990	3702.AT1G79990.1	782
F4HXZ1	At1g15130	3702.AT1G15130.1	P42697	DRP1A	3702.AT5G42080.1	811
F4HXZ1	At1g15130	3702.AT1G15130.1	Q9ZUI6	At1g60070	3702.AT1G60070.2	515
F4HXZ1	At1g15130	3702.AT1G15130.1	Q9FKM4	MUA2.4	3702.AT5G57460.1	688
F4HXZ1	At1g15130	3702.AT1G15130.1	Q8LF20	At2g25430	3702.AT2G25430.1	897
F4HXZ1	At1g15130	3702.AT1G15130.1	Q9FNX5	DRP1E	3702.AT3G60190.1	779
F4HXZ1	At1g15130	3702.AT1G15130.1	Q8S944	DRP3A	3702.AT4G33650.2	779
F4HXZ1	At1g15130	3702.AT1G15130.1	O80501	RABH1B	3702.AT2G44610.1	649
F4HXZ1	At1g15130	3702.AT1G15130.1	Q9SRV7	SYP131	3702.AT3G03800.1	641
F4HXZ1	At1g15130	3702.AT1G15130.1	Q9SE83	DRP2A	3702.AT1G10290.1	823
F4HXZ1	At1g15130	3702.AT1G15130.1	P92963	RABB1C	3702.AT4G17170.1	561
F4HXZ1	At1g15130	3702.AT1G15130.1	Q9M291	CEF	3702.AT3G44340.1	541
F4HXZ1	At1g15130	3702.AT1G15130.1	Q9SV21	At4g31480	3702.AT4G31480.1	902
F4HXZ1	At1g15130	3702.AT1G15130.1	Q0WLB5	CHC2	3702.AT3G08530.1	946
F4HXZ1	At1g15130	3702.AT1G15130.1	Q9SJT9	At2g21390	3702.AT2G21390.1	520
F4HXZ1	At1g15130	3702.AT1G15130.1	Q8H0Z0	At2g32850	3702.AT2G32850.2	606
F4HXZ1	At1g15130	3702.AT1G15130.1	P54609	CDC48A	3702.AT3G09840.1	581
F4HXZ1	At1g15130	3702.AT1G15130.1	Q84K16	GAMMA-ADR	3702.AT1G23900.1	469
F4HXZ1	At1g15130	3702.AT1G15130.1	Q9SKU1	At2g20760	3702.AT2G20760.1	402
F4HXZ1	At1g15130	3702.AT1G15130.1	Q0WNJ6	CHC1	3702.AT3G11130.1	971
F4HXZ1	At1g15130	3702.AT1G15130.1	Q9LDK9	BETAA-AD	3702.AT5G11490.2	984
Q9SA73	YchF1	3702.AT1G30580.1	Q9M8M7	WIN1	3702.AT1G80600.1	565
Q9SA73	YchF1	3702.AT1G30580.1	Q8VYP0	HCC1	3702.AT3G08950.1	560
Q9SA73	YchF1	3702.AT1G30580.1	Q9LJJ7	At3g28580	3702.AT3G28580.1	569
Q9SA73	YchF1	3702.AT1G30580.1	F4J0C0	At3g28600	3702.AT3G28600.1	569
Q9SA73	YchF1	3702.AT1G30580.1	Q8GWR0	COX11	3702.AT1G02410.1	634
Q9SA73	YchF1	3702.AT1G30580.1	Q8LAL0	HCC2	3702.AT4G39740.1	560
Q9SA73	YchF1	3702.AT1G30580.1	Q9SE51	SURF1	3702.AT3G17910.1	640
F4IYF8	At3g02760	3702.AT3G02760.1	Q9ASR1	LOS1	3702.AT1G56070.1	644
F4IYF8	At3g02760	3702.AT3G02760.1	P54887	P5CSA	3702.AT2G39800.1	646
F4IYF8	At3g02760	3702.AT3G02760.1	Q9SZJ5	SHM1	3702.AT4G37930.1	467
F4IYF8	At3g02760	3702.AT3G02760.1	F4I420	At1g76810	3702.AT1G76810.1	787
F4IYF8	At3g02760	3702.AT3G02760.1	Q8S9J2	At2g33840	3702.AT2G33840.1	617
F4IYF8	At3g02760	3702.AT3G02760.1	Q8L7U5	BSL1	3702.AT4G03080.1	560
F4IYF8	At3g02760	3702.AT3G02760.1	Q42404	RNU1	3702.AT3G50670.1	550
F4IYF8	At3g02760	3702.AT3G02760.1	Q42546	SAL1	3702.AT5G63980.1	417
F4IYF8	At3g02760	3702.AT3G02760.1	Q9SHF3	AGO2	3702.AT1G31280.1	495
F4IYF8	At3g02760	3702.AT3G02760.1	Q6NLF6	At1g35550	3702.AT1G35550.1	953
F4IYF8	At3g02760	3702.AT3G02760.1	O03986	HSP90-4	3702.AT5G56000.1	955
F4IYF8	At3g02760	3702.AT3G02760.1	Q8RXN6	PRP31	3702.AT1G60170.1	948
F4IYF8	At3g02760	3702.AT3G02760.1	Q94C74	SHM2	3702.AT5G26780.2	467
F4IYF8	At3g02760	3702.AT3G02760.1	Q9FR53	TOR	3702.AT1G50030.1	576
F4IYF8	At3g02760	3702.AT3G02760.1	Q93ZT6	EIF(ISO)4G1	3702.AT5G57870.1	608
F4IYF8	At3g02760	3702.AT3G02760.1	O82733	TOPP7	3702.AT5G43380.1	560
F4IYF8	At3g02760	3702.AT3G02760.1	P54888	P5CSB	3702.AT3G55610.1	646
F4IYF8	At3g02760	3702.AT3G02760.1	O64903	NDPK2	3702.AT5G63310.1	832
F4IYF8	At3g02760	3702.AT3G02760.1	Q9C8L4	GLY3	3702.AT1G53580.1	422
F4IYF8	At3g02760	3702.AT3G02760.1	Q1G3F7	At5g19485	3702.AT5G19485.1	924
F4IYF8	At3g02760	3702.AT3G02760.1	P92966	RS41	3702.AT5G52040.2	557
F4IYF8	At3g02760	3702.AT3G02760.1	Q9CAI7	TIF4A-3	3702.AT1G72730.1	579
F4IYF8	At3g02760	3702.AT3G02760.1	Q9ZVD5	AGO4	3702.AT2G27040.1	495
F4IYF8	At3g02760	3702.AT3G02760.1	Q94K73	At3g58140	3702.AT3G58140.1	806
F4IYF8	At3g02760	3702.AT3G02760.1	P17597	ALS	3702.AT3G48560.1	555
F4IYF8	At3g02760	3702.AT3G02760.1	Q84VQ0	AGO9	3702.AT5G21150.1	495
F4IYF8	At3g02760	3702.AT3G02760.1	Q9M876	EMB2768	3702.AT3G02660.1	617
F4IYF8	At3g02760	3702.AT3G02760.1	P39697	RPS19	3702.AT5G47320.1	606
F4IYF8	At3g02760	3702.AT3G02760.1	O24496	GLX2-2	3702.AT3G10850.1	422
F4IYF8	At3g02760	3702.AT3G02760.1	Q9FGX1	ACLB-2	3702.AT5G49460.1	612
F4IYF8	At3g02760	3702.AT3G02760.1	Q9SHF2	AGO3	3702.AT1G31290.1	495
F4IYF8	At3g02760	3702.AT3G02760.1	O22212	LIS	3702.AT2G41500.1	946
F4IYF8	At3g02760	3702.AT3G02760.1	Q9XGW1	AGO10	3702.AT5G43810.1	495
F4IYF8	At3g02760	3702.AT3G02760.1	Q8LAH8	NDK4	3702.AT4G23900.1	832
F4IYF8	At3g02760	3702.AT3G02760.1	Q9LD90	CBF5	3702.AT3G57150.1	430
F4IYF8	At3g02760	3702.AT3G02760.1	Q9C4Z6	RACK1B	3702.AT1G48630.1	920
F4IYF8	At3g02760	3702.AT3G02760.1	P39207	NDK1	3702.AT4G09320.1	832
F4IYF8	At3g02760	3702.AT3G02760.1	F4J4T3	At3g04600	3702.AT3G04600.1	601
F4IYF8	At3g02760	3702.AT3G02760.1	Q9SHS7	BSL3	3702.AT2G27210.1	560
F4IYF8	At3g02760	3702.AT3G02760.1	O49160	TIF3C1	3702.AT3G56150.1	639
F4IYF8	At3g02760	3702.AT3G02760.1	Q9SVN5	At4g13780	3702.AT4G13780.1	910
F4IYF8	At3g02760	3702.AT3G02760.1	Q9SZ30	HISN4	3702.AT4G26900.1	746
F4IYF8	At3g02760	3702.AT3G02760.1	Q9ZT71	STA1	3702.AT4G03430.1	944
F4IYF8	At3g02760	3702.AT3G02760.1	O04379	AGO1	3702.AT1G48410.2	495
F4IYF8	At3g02760	3702.AT3G02760.1	O23252	EIF4E1	3702.AT4G18040.1	641
F4IYF8	At3g02760	3702.AT3G02760.1	P42798	RPS15AA	3702.AT5G59850.1	733
F4IYF8	At3g02760	3702.AT3G02760.1	Q9SJK3	AGO5	3702.AT2G27880.1	495
F4IYF8	At3g02760	3702.AT3G02760.1	F4ISP4	OVA4	3702.AT2G25840.2	601
F4IYF8	At3g02760	3702.AT3G02760.1	O82462	At5g26710	3702.AT5G26710.1	581
F4IYF8	At3g02760	3702.AT3G02760.1	Q8W4G0	At1g72340	3702.AT1G72340.1	980
F4IYF8	At3g02760	3702.AT3G02760.1	Q9T034	At4g39280	3702.AT4G39280.1	643
F4IYF8	At3g02760	3702.AT3G02760.1	P27323	HSP90-1	3702.AT5G52640.1	955
F4IYF8	At3g02760	3702.AT3G02760.1	Q9SIP7	RPS3A	3702.AT2G31610.1	483
F4IYF8	At3g02760	3702.AT3G02760.1	Q8H104	At4g26870	3702.AT4G26870.1	614
F4IYF8	At3g02760	3702.AT3G02760.1	Q9ZPI1	At3g11710	3702.AT3G11710.1	661
F4IYF8	At3g02760	3702.AT3G02760.1	P36428	ALATS	3702.AT1G50200.1	589
F4IYF8	At3g02760	3702.AT3G02760.1	Q05762	THY-1	3702.AT2G16370.1	710
F4IYF8	At3g02760	3702.AT3G02760.1	Q9C5Z1	TIF3B1	3702.AT5G27640.2	724
F4IYF8	At3g02760	3702.AT3G02760.1	O64490	EIF2 GAMMA	3702.AT1G04170.1	993
F4IYF8	At3g02760	3702.AT3G02760.1	P48482	TOPP2	3702.AT5G59160.1	560
F4IYF8	At3g02760	3702.AT3G02760.1	Q9C8F1	At1g36730	3702.AT1G36730.1	844
F4IYF8	At3g02760	3702.AT3G02760.1	Q6NLG3	At1g17410	3702.AT1G17410.1	832
F4IYF8	At3g02760	3702.AT3G02760.1	F4JFN3	HSP90-6	3702.AT3G07770.1	955
F4IYF8	At3g02760	3702.AT3G02760.1	Q9SJF0	BSL2	3702.AT1G08420.1	560
F4IYF8	At3g02760	3702.AT3G02760.1	F4I116	At1g09620	3702.AT1G09620.1	714
F4IYF8	At3g02760	3702.AT3G02760.1	O23247	EMB1027	3702.AT4G26300.1	595
F4IYF8	At3g02760	3702.AT3G02760.1	Q94JQ3	SHM3	3702.AT4G32520.1	467
F4IYF8	At3g02760	3702.AT3G02760.1	F4J1N5	TIF3C2	3702.AT3G22860.1	639
F4IYF8	At3g02760	3702.AT3G02760.1	Q8RWT8	OVA7	3702.AT1G11870.2	586
F4IYF8	At3g02760	3702.AT3G02760.1	Q39218	SAT3	3702.AT3G13110.1	409
F4IYF8	At3g02760	3702.AT3G02760.1	Q9CAD1	At1g63660	3702.AT1G63660.1	837
F4IYF8	At3g02760	3702.AT3G02760.1	Q9S825	At1g77840	3702.AT1G77840.1	844
F4IYF8	At3g02760	3702.AT3G02760.1	Q8H0V6	ABCF3	3702.AT1G64550.1	820
F4IYF8	At3g02760	3702.AT3G02760.1	Q9C5U8	HISN8	3702.AT5G63890.2	901
F4IYF8	At3g02760	3702.AT3G02760.1	Q9ZWB3	CKL9	3702.AT1G03930.1	469
F4IYF8	At3g02760	3702.AT3G02760.1	Q8W4H7	A2	3702.AT5G60390.1	953
F4IYF8	At3g02760	3702.AT3G02760.1	Q9LZX6	DHDPS1	3702.AT3G60880.2	851
F4IYF8	At3g02760	3702.AT3G02760.1	B3H7H1	At3g07300	3702.AT3G07300.3	983
F4IYF8	At3g02760	3702.AT3G02760.1	Q42538	SAT5	3702.AT5G56760.1	409
F4IYF8	At3g02760	3702.AT3G02760.1	O82768	HISN2	3702.AT1G31860.1	783
F4IYF8	At3g02760	3702.AT3G02760.1	Q0WUR5	FAB1A	3702.AT4G33240.1	610
F4IYF8	At3g02760	3702.AT3G02760.1	Q39230	At5g27470	3702.AT5G27470.1	586
F4IYF8	At3g02760	3702.AT3G02760.1	O64760	At2g34970	3702.AT2G34970.1	974
F4IYF8	At3g02760	3702.AT3G02760.1	Q9M1H3	ABCF4	3702.AT3G54540.1	857
F4IYF8	At3g02760	3702.AT3G02760.1	P42158	CKL1	3702.AT4G26100.1	469
F4IYF8	At3g02760	3702.AT3G02760.1	F4KJ62	ZEU1	3702.AT5G59440.3	415
F4IYF8	At3g02760	3702.AT3G02760.1	P51818	HSP90-3	3702.AT5G56010.1	955
F4IYF8	At3g02760	3702.AT3G02760.1	P55737	HSP90-2	3702.AT5G56010.1	955
F4IYF8	At3g02760	3702.AT3G02760.1	F4K2A1	FPGS1	3702.AT5G05980.1	512
F4IYF8	At3g02760	3702.AT3G02760.1	O04630	THRRS	3702.AT5G26830.1	646
F4IYF8	At3g02760	3702.AT3G02760.1	Q9STX5	HSP90-7	3702.AT4G24190.1	908
F4IYF8	At3g02760	3702.AT3G02760.1	F4ICG2	OVA9	3702.AT1G25350.2	581
F4IYF8	At3g02760	3702.AT3G02760.1	Q8GSJ1	HISN1B	3702.AT1G09795.1	891
F4IYF8	At3g02760	3702.AT3G02760.1	Q9M084	IBI1	3702.AT4G31180.1	614
F4IYF8	At3g02760	3702.AT3G02760.1	O23254	SHM4	3702.AT4G13930.1	467
F4IYF8	At3g02760	3702.AT3G02760.1	Q9SIF2	HSP90-5	3702.AT2G04030.1	955
F4IYF8	At3g02760	3702.AT3G02760.1	P48484	TOPP4	3702.AT2G39840.1	560
F4IYF8	At3g02760	3702.AT3G02760.1	O49653	GCP2	3702.AT4G22720.1	477
F4IYF8	At3g02760	3702.AT3G02760.1	Q42586	PYRE-F	3702.AT3G54470.1	580
F4IYF8	At3g02760	3702.AT3G02760.1	P92964	RS31	3702.AT3G61860.1	557
F4IYF8	At3g02760	3702.AT3G02760.1	Q93YS7	At4g04940	3702.AT4G04940.1	671
F4IYF8	At3g02760	3702.AT3G02760.1	Q9C713	At1g66530	3702.AT1G66530.1	595
F4IYF8	At3g02760	3702.AT3G02760.1	Q8L785	EDD1	3702.AT3G48110.1	691
F4IYF8	At3g02760	3702.AT3G02760.1	F4J6A1	EIF3G1	3702.AT3G11400.2	561
F4IYF8	At3g02760	3702.AT3G02760.1	P41377	TIF4A-2	3702.AT1G54270.1	579
F4IYF8	At3g02760	3702.AT3G02760.1	P41376	TIF4A-1	3702.AT1G54270.1	579
F4IYF8	At3g02760	3702.AT3G02760.1	Q9FJA6	RPS3C	3702.AT5G35530.1	483
F4IYF8	At3g02760	3702.AT3G02760.1	F4JLM5	At4g10320	3702.AT4G10320.1	597
F4IYF8	At3g02760	3702.AT3G02760.1	Q41969	EIF2B	3702.AT5G20920.1	925
F4IYF8	At3g02760	3702.AT3G02760.1	P93736	TWN2	3702.AT1G14610.1	615
F4IYF8	At3g02760	3702.AT3G02760.1	Q9SIZ2	At2g40290	3702.AT2G40290.1	998
F4IYF8	At3g02760	3702.AT3G02760.1	F4K0E8	ISPG	3702.AT5G60600.1	680
O04983	CAC2	3702.AT5G35360.3	P20431	AHA3	3702.AT5G57350.1	600
O04983	CAC2	3702.AT5G35360.3	Q9SA72	At1g30570	3702.AT1G30570.1	651
O04983	CAC2	3702.AT5G35360.3	P60040	RPL7B	3702.AT2G01250.1	516
O04983	CAC2	3702.AT5G35360.3	Q9SR86	At3g08860	3702.AT3G08860.1	588
O04983	CAC2	3702.AT5G35360.3	F4IK45	CYP709B2	3702.AT2G46950.1	589
O04983	CAC2	3702.AT5G35360.3	Q9FLF3	MUB3.19	3702.AT5G64670.1	596
O04983	CAC2	3702.AT5G35360.3	Q38997	KIN10	3702.AT3G01090.2	962
O04983	CAC2	3702.AT5G35360.3	Q00917	SUS2	3702.AT5G49190.1	582
O04983	CAC2	3702.AT5G35360.3	Q9LRY7	At3g24715	3702.AT3G24715.1	643
O04983	CAC2	3702.AT5G35360.3	Q9C5Y0	PLDDELTA	3702.AT4G35790.1	641
O04983	CAC2	3702.AT5G35360.3	Q07099	PP2A1	3702.AT1G59830.1	873
O04983	CAC2	3702.AT5G35360.3	P48491	CTIMC	3702.AT3G55440.1	603
O04983	CAC2	3702.AT5G35360.3	O80823	CYP86A8	3702.AT2G45970.1	589
O04983	CAC2	3702.AT5G35360.3	Q9LTL8	CYP71B24	3702.AT3G26230.1	589
O04983	CAC2	3702.AT5G35360.3	Q9FLH8	At5g51830	3702.AT5G51830.1	406
O04983	CAC2	3702.AT5G35360.3	P19456	AHA2	3702.AT4G30190.2	600
O04983	CAC2	3702.AT5G35360.3	Q9CAL2	CRK3	3702.AT1G70530.1	643
O04983	CAC2	3702.AT5G35360.3	O81148	PAC1	3702.AT3G22110.1	783
O04983	CAC2	3702.AT5G35360.3	Q9M0M4	At4g17270	3702.AT4G17270.1	563
O04983	CAC2	3702.AT5G35360.3	Q9XJ27	RPS9	3702.AT1G74970.1	408
O04983	CAC2	3702.AT5G35360.3	P46011	NIT4	3702.AT5G22300.1	610
O04983	CAC2	3702.AT5G35360.3	Q9M1Q2	T17J13.180	3702.AT3G62220.1	651
O04983	CAC2	3702.AT5G35360.3	O22703	RZ1B	3702.AT1G60650.1	595
O04983	CAC2	3702.AT5G35360.3	F4IWV2	At3g55410	3702.AT3G55410.1	700
O04983	CAC2	3702.AT5G35360.3	Q05728	PUR5	3702.AT3G55010.1	680
O04983	CAC2	3702.AT5G35360.3	Q08682	RPSaA	3702.AT1G72370.1	626
O04983	CAC2	3702.AT5G35360.3	Q9C902	At3g06620	3702.AT3G06620.1	643
O04983	CAC2	3702.AT5G35360.3	O64631	CYP704A2	3702.AT2G45510.1	589
O04983	CAC2	3702.AT5G35360.3	Q9FPR3	EDR1	3702.AT1G08720.1	643
O04983	CAC2	3702.AT5G35360.3	Q9SD62	At3g47110	3702.AT3G47110.1	654
O04983	CAC2	3702.AT5G35360.3	P48422	CYP86A1	3702.AT5G58860.1	589
O04983	CAC2	3702.AT5G35360.3	P48484	TOPP4	3702.AT2G39840.1	873
O04983	CAC2	3702.AT5G35360.3	Q42064	RPL8C	3702.AT4G36130.1	644
O04983	CAC2	3702.AT5G35360.3	Q94AL3	SDRd	3702.AT3G55290.1	669
O04983	CAC2	3702.AT5G35360.3	P92964	RS31	3702.AT3G61860.1	595
O04983	CAC2	3702.AT5G35360.3	Q94C74	SHM2	3702.AT5G26780.2	747
O04983	CAC2	3702.AT5G35360.3	Q9LXZ4	T5P19_110	3702.AT3G56460.1	662
O04983	CAC2	3702.AT5G35360.3	Q9XI91	ELF5A-1	3702.AT1G13950.1	665
O04983	CAC2	3702.AT5G35360.3	Q1PEP5	NUCL2	3702.AT3G18610.1	654
O04983	CAC2	3702.AT5G35360.3	Q94CE3	BCA5	3702.AT4G33580.2	794
O04983	CAC2	3702.AT5G35360.3	P54873	HMGS	3702.AT4G11820.2	648
O04983	CAC2	3702.AT5G35360.3	Q84MD8	FHY	3702.AT4G21470.1	603
O04983	CAC2	3702.AT5G35360.3	Q9LNC5	CLO	3702.AT1G06220.1	680
O04983	CAC2	3702.AT5G35360.3	Q9SEU7	GAT1	3702.AT2G15570.2	561
O04983	CAC2	3702.AT5G35360.3	Q9SK22	RPS16A	3702.AT2G09990.1	408
O04983	CAC2	3702.AT5G35360.3	Q42340	RPS16C	3702.AT5G18380.1	408
O04983	CAC2	3702.AT5G35360.3	Q94IB8	LCB1	3702.AT4G36480.1	656
O04983	CAC2	3702.AT5G35360.3	F4ICG2	OVA9	3702.AT1G25350.2	937
O04983	CAC2	3702.AT5G35360.3	Q03250	RBG7	3702.AT2G21660.1	595
O04983	CAC2	3702.AT5G35360.3	P18616	NRPB1	3702.AT4G35800.1	591
O04983	CAC2	3702.AT5G35360.3	Q9LVH5	OEP64	3702.AT3G17970.1	651
O04983	CAC2	3702.AT5G35360.3	Q9XI87	VH1-interacting kinase	3702.AT1G14000.1	643
O04983	CAC2	3702.AT5G35360.3	Q9ZUH5	SDR2b	3702.AT2G24190.2	669
O04983	CAC2	3702.AT5G35360.3	Q8RY22	DEGP7	3702.AT3G03380.1	580
O04983	CAC2	3702.AT5G35360.3	Q8L7K9	NAD-ME2	3702.AT4G00570.1	797
O04983	CAC2	3702.AT5G35360.3	Q8VX13	PDIL1-3	3702.AT3G54960.1	561
O04983	CAC2	3702.AT5G35360.3	O65924	At2g19210	3702.AT2G19210.1	643
O04983	CAC2	3702.AT5G35360.3	Q9SQT8	EMB3004	3702.AT3G06350.1	810
O04983	CAC2	3702.AT5G35360.3	Q94K73	At3g58140	3702.AT3G58140.1	675
O04983	CAC2	3702.AT5G35360.3	Q9SPK5	THFS	3702.AT1G50480.1	641
O04983	CAC2	3702.AT5G35360.3	Q93Z53	PKP3	3702.AT1G32440.1	689
O04983	CAC2	3702.AT5G35360.3	Q8L745	At5g42220	3702.AT5G42220.1	949
O04983	CAC2	3702.AT5G35360.3	Q7Y1Z8	At4g04320	3702.AT4G04320.1	561
O04983	CAC2	3702.AT5G35360.3	Q9XJ36	CLPR2	3702.AT1G12410.1	614
O04983	CAC2	3702.AT5G35360.3	P29448	TRX1	3702.AT3G51030.1	561
O04983	CAC2	3702.AT5G35360.3	Q6NLG3	At1g17410	3702.AT1G17410.1	662
O04983	CAC2	3702.AT5G35360.3	P48641	At3g24170	3702.AT3G24170.1	589
O04983	CAC2	3702.AT5G35360.3	Q9SAB6	CYP71A18	3702.AT1G11610.2	589
O04983	CAC2	3702.AT5G35360.3	Q5XF59	At3g60510	3702.AT3G60510.3	830
O04983	CAC2	3702.AT5G35360.3	Q9LDD8	MCCB	3702.AT4G34030.1	932
O04983	CAC2	3702.AT5G35360.3	Q8VYF5	CPA	3702.AT2G27450.2	610
O04983	CAC2	3702.AT5G35360.3	Q8H173	RPSaB	3702.AT3G04770.1	626
O04983	CAC2	3702.AT5G35360.3	Q9LKA4	UBA2C	3702.AT3G15010.1	595
O04983	CAC2	3702.AT5G35360.3	Q42547	CAT3	3702.AT1G20620.1	567
O04983	CAC2	3702.AT5G35360.3	P34893	CPN10	3702.AT1G14980.1	591
O04983	CAC2	3702.AT5G35360.3	P56772	clpP1	3702.ATCG00670.1	663
O04983	CAC2	3702.AT5G35360.3	Q9LHH7	FOLD2	3702.AT3G12290.1	802
O04983	CAC2	3702.AT5G35360.3	Q9LFU1	ASN3	3702.AT5G10240.1	654
O04983	CAC2	3702.AT5G35360.3	Q9SG10	CID10	3702.AT3G49390.1	595
O04983	CAC2	3702.AT5G35360.3	Q9SJB3	AHA5	3702.AT2G24520.1	600
O04983	CAC2	3702.AT5G35360.3	Q9ZNW0	MOCS3	3702.AT5G55130.1	659
O04983	CAC2	3702.AT5G35360.3	Q9SXB4	At1g11300	3702.AT1G11300.1	643
O04983	CAC2	3702.AT5G35360.3	O49349	TFIIA-L	3702.AT1G07480.1	638
O04983	CAC2	3702.AT5G35360.3	Q9ZUC1	AOR	3702.AT1G23740.1	662
O04983	CAC2	3702.AT5G35360.3	Q9FG65	CYP81D1	3702.AT5G36220.1	589
O04983	CAC2	3702.AT5G35360.3	P42742	PBF1	3702.AT3G60820.1	783
O04983	CAC2	3702.AT5G35360.3	Q9LUC5	CYP72A15	3702.AT3G14690.1	589
O04983	CAC2	3702.AT5G35360.3	Q9C958	SRK2B	3702.AT1G60940.1	643
O04983	CAC2	3702.AT5G35360.3	Q9S9P8	RFNR2	3702.AT1G30510.2	605
O04983	CAC2	3702.AT5G35360.3	Q9FJI5	ACG12	3702.AT5G40760.1	639
O04983	CAC2	3702.AT5G35360.3	Q43725	OASC	3702.AT3G59760.1	658
O04983	CAC2	3702.AT5G35360.3	P21240	CPN60B1	3702.AT1G55490.1	977
O04983	CAC2	3702.AT5G35360.3	Q9LZG0	ADK2	3702.AT5G03300.1	406
O04983	CAC2	3702.AT5G35360.3	P37271	PSY1	3702.AT5G17230.3	977
O04983	CAC2	3702.AT5G35360.3	Q9SKP6	TIM	3702.AT2G21170.1	603
O04983	CAC2	3702.AT5G35360.3	O23712	PAF2	3702.AT1G47250.1	783
O04983	CAC2	3702.AT5G35360.3	Q1WIQ6	ALDH11A3	3702.AT2G24270.4	727
O04983	CAC2	3702.AT5G35360.3	Q9LPI5	CID11	3702.AT1G32790.2	595
O04983	CAC2	3702.AT5G35360.3	F4JFN3	HSP90-6	3702.AT3G07770.1	606
O04983	CAC2	3702.AT5G35360.3	P39207	NDK1	3702.AT4G09320.1	662
O04983	CAC2	3702.AT5G35360.3	Q949R9	MPC1	3702.AT5G20090.1	587
O04983	CAC2	3702.AT5G35360.3	P51818	HSP90-3	3702.AT5G56010.1	606
O04983	CAC2	3702.AT5G35360.3	P55737	HSP90-2	3702.AT5G56010.1	606
O04983	CAC2	3702.AT5G35360.3	Q8LDU0	At4g28355	3702.AT4G28360.1	871
O04983	CAC2	3702.AT5G35360.3	P53665	MTACP1	3702.AT2G44620.1	868
O04983	CAC2	3702.AT5G35360.3	Q9SZV3	MitHPPK/DHPS	3702.AT4G30000.2	647
O04983	CAC2	3702.AT5G35360.3	Q9FKS0	UKL1	3702.AT5G40870.1	544
O04983	CAC2	3702.AT5G35360.3	O04204	RPP0A	3702.AT2G40010.1	590
O04983	CAC2	3702.AT5G35360.3	Q9FVJ3	AGD12	3702.AT4G21160.1	609
O04983	CAC2	3702.AT5G35360.3	Q8VYV7	DHQS	3702.AT5G66120.2	405
O04983	CAC2	3702.AT5G35360.3	Q9ZWB3	CKL9	3702.AT1G03930.1	720
O04983	CAC2	3702.AT5G35360.3	Q9SH76	AHA6	3702.AT2G07560.1	600
O04983	CAC2	3702.AT5G35360.3	O82399	PMDH1	3702.AT2G22780.1	792
O04983	CAC2	3702.AT5G35360.3	Q9STI1	''cytochrome P450	3702.AT4G12300.1	589
O04983	CAC2	3702.AT5G35360.3	Q9LD43	CAC3	3702.AT2G38040.1	982
O04983	CAC2	3702.AT5G35360.3	P83484	At5g08690	3702.AT5G08690.1	633
O04983	CAC2	3702.AT5G35360.3	P83483	At5g08670	3702.AT5G08690.1	633
O04983	CAC2	3702.AT5G35360.3	Q9M304	LCB2b	3702.AT3G48780.1	656
O04983	CAC2	3702.AT5G35360.3	Q05758	At3g58610	3702.AT3G58610.1	662
O04983	CAC2	3702.AT5G35360.3	Q9SAJ6	GAPCP1	3702.AT1G79530.1	684
O04983	CAC2	3702.AT5G35360.3	Q93W34	RBP45C	3702.AT4G27000.1	595
O04983	CAC2	3702.AT5G35360.3	Q9FIK7	At5g47720	3702.AT5G47720.2	944
O04983	CAC2	3702.AT5G35360.3	Q9FY99	At5g13110	3702.AT5G13110.1	639
O04983	CAC2	3702.AT5G35360.3	Q38946	GDH2	3702.AT5G07440.1	641
O04983	CAC2	3702.AT5G35360.3	P39697	RPS19	3702.AT5G47320.1	707
O04983	CAC2	3702.AT5G35360.3	Q9LIA0	At3g29430	3702.AT3G29430.1	649
O04983	CAC2	3702.AT5G35360.3	Q9C9C4	ENO1	3702.AT1G74030.1	687
O04983	CAC2	3702.AT5G35360.3	Q9ZNZ7	GLU1	3702.AT5G04140.2	896
O04983	CAC2	3702.AT5G35360.3	P0CZ23	ACX3	3702.AT1G06290.1	816
O04983	CAC2	3702.AT5G35360.3	Q9FMP3	PYD2	3702.AT5G12200.1	975
O04983	CAC2	3702.AT5G35360.3	A1L4Y4	At5g61510	3702.AT5G61510.1	662
O04983	CAC2	3702.AT5G35360.3	Q9ZW34	ENO3	3702.AT2G29560.1	687
O04983	CAC2	3702.AT5G35360.3	Q8VY61	At2g20060	3702.AT2G20060.1	649
O04983	CAC2	3702.AT5G35360.3	Q9LKR3	MED37A	3702.AT5G28540.1	609
O04983	CAC2	3702.AT5G35360.3	Q9LDZ0	HSP70-10	3702.AT5G09590.1	609
O04983	CAC2	3702.AT5G35360.3	A1A6H3	At1g17160	3702.AT1G17160.1	406
O04983	CAC2	3702.AT5G35360.3	Q66GJ1	CYP706A6	3702.AT4G12320.1	589
O04983	CAC2	3702.AT5G35360.3	Q42600	CYP84A1	3702.AT4G36220.1	589
O04983	CAC2	3702.AT5G35360.3	Q9ZUT9	RPS5A	3702.AT2G37270.1	635
O04983	CAC2	3702.AT5G35360.3	O50061	RPL4	3702.AT1G07320.1	649
O04983	CAC2	3702.AT5G35360.3	P46637	ARGAH1	3702.AT4G08900.1	744
O04983	CAC2	3702.AT5G35360.3	Q9M111	SUS3	3702.AT4G02280.1	582
O04983	CAC2	3702.AT5G35360.3	O80988	GLDP2	3702.AT2G26080.1	647
O04983	CAC2	3702.AT5G35360.3	Q6NQ87	CRK22	3702.AT4G23300.1	643
O04983	CAC2	3702.AT5G35360.3	O80623	At2g39360	3702.AT2G39360.1	651
O04983	CAC2	3702.AT5G35360.3	Q9ZQP2	ACX1.2	3702.AT2G35690.1	816
O04983	CAC2	3702.AT5G35360.3	Q42524	4CL1	3702.AT1G51680.1	774
O04983	CAC2	3702.AT5G35360.3	F4IPY2	SYCO	3702.AT2G31170.1	693
O04983	CAC2	3702.AT5G35360.3	Q9FF55	PDIL1-4	3702.AT5G60640.1	561
O04983	CAC2	3702.AT5G35360.3	Q9SAA9	CYP51G1	3702.AT1G11680.1	589
O04983	CAC2	3702.AT5G35360.3	O82662	At2g20420	3702.AT2G20420.1	657
O04983	CAC2	3702.AT5G35360.3	Q76FS5	SPS2	3702.AT1G17050.1	649
O04983	CAC2	3702.AT5G35360.3	Q0WR59	At5g10020	3702.AT5G10020.1	643
O04983	CAC2	3702.AT5G35360.3	Q0WUR5	FAB1A	3702.AT4G33240.1	983
O04983	CAC2	3702.AT5G35360.3	Q94KE3	At3g52990	3702.AT3G52990.1	689
O04983	CAC2	3702.AT5G35360.3	Q9LI77	GATA	3702.AT3G25660.1	645
O04983	CAC2	3702.AT5G35360.3	O24457	PDH-E1 ALPHA	3702.AT1G01090.1	744
O04983	CAC2	3702.AT5G35360.3	F4JJR8	FEY	3702.AT4G27760.1	669
O04983	CAC2	3702.AT5G35360.3	Q84L31	RAD23C	3702.AT3G02540.1	949
O04983	CAC2	3702.AT5G35360.3	Q9STW6	HSP70-6	3702.AT4G24280.1	609
O04983	CAC2	3702.AT5G35360.3	Q9FLF0	RPS9C	3702.AT5G39850.1	598
O04983	CAC2	3702.AT5G35360.3	Q9M0V6	RFNR1	3702.AT4G05390.1	605
O04983	CAC2	3702.AT5G35360.3	O48773	PDIL2-3	3702.AT2G32920.1	561
O04983	CAC2	3702.AT5G35360.3	Q9FIK0	PFK2	3702.AT5G47810.1	653
O04983	CAC2	3702.AT5G35360.3	Q9LW35	At3g26760	3702.AT3G26760.1	669
O04983	CAC2	3702.AT5G35360.3	Q9FN42	CLPP2	3702.AT5G23140.1	614
O04983	CAC2	3702.AT5G35360.3	Q9LDF5	At3g15290	3702.AT3G15290.1	742
O04983	CAC2	3702.AT5G35360.3	O64688	E1-BETA-2	3702.AT2G34590.1	958
O04983	CAC2	3702.AT5G35360.3	Q8L770	CLPR3	3702.AT1G09130.3	614
O04983	CAC2	3702.AT5G35360.3	Q8H183	PYD3	3702.AT5G64370.1	610
O04983	CAC2	3702.AT5G35360.3	P25696	ENO2	3702.AT2G36530.1	687
O04983	CAC2	3702.AT5G35360.3	Q8LB02	SDH2-2	3702.AT5G40650.1	655
O04983	CAC2	3702.AT5G35360.3	Q9FMD9	GLN1-4	3702.AT5G16570.1	648
O04983	CAC2	3702.AT5G35360.3	Q9LJL3	PREP1	3702.AT3G19170.1	857
O04983	CAC2	3702.AT5G35360.3	P27140	BCA1	3702.AT3G01500.2	794
O04983	CAC2	3702.AT5G35360.3	P29197	CPN60	3702.AT3G23990.1	977
O04983	CAC2	3702.AT5G35360.3	Q9FLQ4	At5g55070	3702.AT5G55070.1	735
O04983	CAC2	3702.AT5G35360.3	Q8VYB2	UKL3	3702.AT1G55810.1	544
O04983	CAC2	3702.AT5G35360.3	Q8LAH8	NDK4	3702.AT4G23900.1	662
O04983	CAC2	3702.AT5G35360.3	F4J2T9	At3g22980	3702.AT3G22980.1	680
O04983	CAC2	3702.AT5G35360.3	O81235	MSD1	3702.AT3G10920.1	650
O04983	CAC2	3702.AT5G35360.3	B3LFA4	At5g38830	3702.AT5G38830.1	693
O04983	CAC2	3702.AT5G35360.3	P42158	CKL1	3702.AT4G26100.1	720
O04983	CAC2	3702.AT5G35360.3	Q9SX80	RBP47C'	3702.AT1G47500.1	595
O04983	CAC2	3702.AT5G35360.3	Q9LR04	At1g75640	3702.AT1G75640.1	654
O04983	CAC2	3702.AT5G35360.3	P48578	PP2A4	3702.AT3G58500.1	873
O04983	CAC2	3702.AT5G35360.3	Q94AB2	At3g58640	3702.AT3G58640.1	643
O04983	CAC2	3702.AT5G35360.3	O23254	SHM4	3702.AT4G13930.1	747
O04983	CAC2	3702.AT5G35360.3	Q84L33	RAD23B	3702.AT1G79650.4	949
O04983	CAC2	3702.AT5G35360.3	Q9M3D8	LECRK13	3702.AT3G45410.1	643
O04983	CAC2	3702.AT5G35360.3	Q9LK23	ACG9	3702.AT3G27300.1	639
O04983	CAC2	3702.AT5G35360.3	Q9C5J7	PFK7	3702.AT5G56630.1	653
O04983	CAC2	3702.AT5G35360.3	Q9XFH8	At3g02730	3702.AT3G02730.1	561
O04983	CAC2	3702.AT5G35360.3	Q9LHA8	MED37C	3702.AT3G12580.1	609
[truncated: 8,001 more rows]
